# Supplementary material for: The Aggregated Gut Viral Catalogue (AVrC): A unified resource for exploring the viral diversity of the human gut
Source: PLoS Comput Biol. 2025 May 2;21(5):e1012268. doi: 10.1371/journal.pcbi.1012268 (PMC12068713; doi:10.1371/journal.pcbi.1012268)
Supplement: S1 File — (XLSX) [file pcbi.1012268.s001.xlsx]

## Sheet: Published_catalogues
Catalogue	Project_ID	BioSample_ID	Age_range	health_status	location	VLP	ref
CHVD	PRJEB1786	SAMEA1906415	senior	healthy_Diabetic	Sweden	FALSE	https://doi.org/10.1038/nature12198
CHVD	PRJEB1786	SAMEA1906416	senior	healthy_Diabetic	Sweden	FALSE	https://doi.org/10.1038/nature12198
CHVD	PRJEB1786	SAMEA1906417	senior	healthy_Diabetic	Sweden	FALSE	https://doi.org/10.1038/nature12198
CHVD	PRJEB1786	SAMEA1906418	senior	healthy_Diabetic	Sweden	FALSE	https://doi.org/10.1038/nature12198
CHVD	PRJEB1786	SAMEA1906419	senior	healthy_Diabetic	Sweden	FALSE	https://doi.org/10.1038/nature12198
CHVD	PRJEB1786	SAMEA1906420	senior	healthy_Diabetic	Sweden	FALSE	https://doi.org/10.1038/nature12198
CHVD	PRJEB1786	SAMEA1906421	senior	healthy_Diabetic	Sweden	FALSE	https://doi.org/10.1038/nature12198
CHVD	PRJEB1786	SAMEA1906422	senior	healthy_Diabetic	Sweden	FALSE	https://doi.org/10.1038/nature12198
CHVD	PRJEB1786	SAMEA1906423	senior	healthy_Diabetic	Sweden	FALSE	https://doi.org/10.1038/nature12198
CHVD	PRJEB1786	SAMEA1906424	senior	healthy_Diabetic	Sweden	FALSE	https://doi.org/10.1038/nature12198
CHVD	PRJEB1786	SAMEA1906425	senior	healthy_Diabetic	Sweden	FALSE	https://doi.org/10.1038/nature12198
CHVD	PRJEB1786	SAMEA1906426	senior	healthy_Diabetic	Sweden	FALSE	https://doi.org/10.1038/nature12198
CHVD	PRJEB1786	SAMEA1906427	senior	healthy_Diabetic	Sweden	FALSE	https://doi.org/10.1038/nature12198
CHVD	PRJEB1786	SAMEA1906428	senior	healthy_Diabetic	Sweden	FALSE	https://doi.org/10.1038/nature12198
CHVD	PRJEB1786	SAMEA1906429	senior	healthy_Diabetic	Sweden	FALSE	https://doi.org/10.1038/nature12198
CHVD	PRJEB1786	SAMEA1906430	senior	healthy_Diabetic	Sweden	FALSE	https://doi.org/10.1038/nature12198
CHVD	PRJEB1786	SAMEA1906431	senior	healthy_Diabetic	Sweden	FALSE	https://doi.org/10.1038/nature12198
CHVD	PRJEB1786	SAMEA1906432	senior	healthy_Diabetic	Sweden	FALSE	https://doi.org/10.1038/nature12198
CHVD	PRJEB1786	SAMEA1906433	senior	healthy_Diabetic	Sweden	FALSE	https://doi.org/10.1038/nature12198
CHVD	PRJEB1786	SAMEA1906434	senior	healthy_Diabetic	Sweden	FALSE	https://doi.org/10.1038/nature12198
CHVD	PRJEB1786	SAMEA1906435	senior	healthy_Diabetic	Sweden	FALSE	https://doi.org/10.1038/nature12198
CHVD	PRJEB1786	SAMEA1906436	senior	healthy_Diabetic	Sweden	FALSE	https://doi.org/10.1038/nature12198
CHVD	PRJEB1786	SAMEA1906437	senior	healthy_Diabetic	Sweden	FALSE	https://doi.org/10.1038/nature12198
CHVD	PRJEB1786	SAMEA1906438	senior	healthy_Diabetic	Sweden	FALSE	https://doi.org/10.1038/nature12198
CHVD	PRJEB1786	SAMEA1906439	senior	healthy_Diabetic	Sweden	FALSE	https://doi.org/10.1038/nature12198
CHVD	PRJEB1786	SAMEA1906440	senior	healthy_Diabetic	Sweden	FALSE	https://doi.org/10.1038/nature12198
CHVD	PRJEB1786	SAMEA1906441	senior	healthy_Diabetic	Sweden	FALSE	https://doi.org/10.1038/nature12198
CHVD	PRJEB1786	SAMEA1906442	senior	healthy_Diabetic	Sweden	FALSE	https://doi.org/10.1038/nature12198
CHVD	PRJEB1786	SAMEA1906443	senior	healthy_Diabetic	Sweden	FALSE	https://doi.org/10.1038/nature12198
CHVD	PRJEB1786	SAMEA1906444	senior	healthy_Diabetic	Sweden	FALSE	https://doi.org/10.1038/nature12198
CHVD	PRJEB1786	SAMEA1906445	senior	healthy_Diabetic	Sweden	FALSE	https://doi.org/10.1038/nature12198
CHVD	PRJEB1786	SAMEA1906446	senior	healthy_Diabetic	Sweden	FALSE	https://doi.org/10.1038/nature12198
CHVD	PRJEB1786	SAMEA1906447	senior	healthy_Diabetic	Sweden	FALSE	https://doi.org/10.1038/nature12198
CHVD	PRJEB1786	SAMEA1906448	senior	healthy_Diabetic	Sweden	FALSE	https://doi.org/10.1038/nature12198
CHVD	PRJEB1786	SAMEA1906449	senior	healthy_Diabetic	Sweden	FALSE	https://doi.org/10.1038/nature12198
CHVD	PRJEB1786	SAMEA1906450	senior	healthy_Diabetic	Sweden	FALSE	https://doi.org/10.1038/nature12198
CHVD	PRJEB1786	SAMEA1906451	senior	healthy_Diabetic	Sweden	FALSE	https://doi.org/10.1038/nature12198
CHVD	PRJEB1786	SAMEA1906452	senior	healthy_Diabetic	Sweden	FALSE	https://doi.org/10.1038/nature12198
CHVD	PRJEB1786	SAMEA1906453	senior	healthy_Diabetic	Sweden	FALSE	https://doi.org/10.1038/nature12198
CHVD	PRJEB1786	SAMEA1906455	senior	healthy_Diabetic	Sweden	FALSE	https://doi.org/10.1038/nature12198
CHVD	PRJEB1786	SAMEA1906456	senior	healthy_Diabetic	Sweden	FALSE	https://doi.org/10.1038/nature12198
CHVD	PRJEB1786	SAMEA1906457	senior	healthy_Diabetic	Sweden	FALSE	https://doi.org/10.1038/nature12198
CHVD	PRJEB1786	SAMEA1906458	senior	healthy_Diabetic	Sweden	FALSE	https://doi.org/10.1038/nature12198
CHVD	PRJEB1786	SAMEA1906459	senior	healthy_Diabetic	Sweden	FALSE	https://doi.org/10.1038/nature12198
CHVD	PRJEB1786	SAMEA1906460	senior	healthy_Diabetic	Sweden	FALSE	https://doi.org/10.1038/nature12198
CHVD	PRJEB1786	SAMEA1906462	senior	healthy_Diabetic	Sweden	FALSE	https://doi.org/10.1038/nature12198
CHVD	PRJEB1786	SAMEA1906463	senior	healthy_Diabetic	Sweden	FALSE	https://doi.org/10.1038/nature12198
CHVD	PRJEB1786	SAMEA1906464	senior	healthy_Diabetic	Sweden	FALSE	https://doi.org/10.1038/nature12198
CHVD	PRJEB1786	SAMEA1906465	senior	healthy_Diabetic	Sweden	FALSE	https://doi.org/10.1038/nature12198
CHVD	PRJEB1786	SAMEA1906466	senior	healthy_Diabetic	Sweden	FALSE	https://doi.org/10.1038/nature12198
CHVD	PRJEB1786	SAMEA1906468	senior	healthy_Diabetic	Sweden	FALSE	https://doi.org/10.1038/nature12198
CHVD	PRJEB1786	SAMEA1906469	senior	healthy_Diabetic	Sweden	FALSE	https://doi.org/10.1038/nature12198
CHVD	PRJEB1786	SAMEA1906470	senior	healthy_Diabetic	Sweden	FALSE	https://doi.org/10.1038/nature12198
CHVD	PRJEB1786	SAMEA1906472	senior	healthy_Diabetic	Sweden	FALSE	https://doi.org/10.1038/nature12198
CHVD	PRJEB1786	SAMEA1906474	senior	healthy_Diabetic	Sweden	FALSE	https://doi.org/10.1038/nature12198
CHVD	PRJEB1786	SAMEA1906477	senior	healthy_Diabetic	Sweden	FALSE	https://doi.org/10.1038/nature12198
CHVD	PRJEB1786	SAMEA1906479	senior	healthy_Diabetic	Sweden	FALSE	https://doi.org/10.1038/nature12198
CHVD	PRJEB1786	SAMEA1906480	senior	healthy_Diabetic	Sweden	FALSE	https://doi.org/10.1038/nature12198
CHVD	PRJEB1786	SAMEA1906481	senior	healthy_Diabetic	Sweden	FALSE	https://doi.org/10.1038/nature12198
CHVD	PRJEB1786	SAMEA1906482	senior	healthy_Diabetic	Sweden	FALSE	https://doi.org/10.1038/nature12198
CHVD	PRJEB1786	SAMEA1906484	senior	healthy_Diabetic	Sweden	FALSE	https://doi.org/10.1038/nature12198
CHVD	PRJEB1786	SAMEA1906485	senior	healthy_Diabetic	Sweden	FALSE	https://doi.org/10.1038/nature12198
CHVD	PRJEB1786	SAMEA1906486	senior	healthy_Diabetic	Sweden	FALSE	https://doi.org/10.1038/nature12198
CHVD	PRJEB1786	SAMEA1906487	senior	healthy_Diabetic	Sweden	FALSE	https://doi.org/10.1038/nature12198
CHVD	PRJEB1786	SAMEA1906489	senior	healthy_Diabetic	Sweden	FALSE	https://doi.org/10.1038/nature12198
CHVD	PRJEB1786	SAMEA1906490	senior	healthy_Diabetic	Sweden	FALSE	https://doi.org/10.1038/nature12198
CHVD	PRJEB1786	SAMEA1906491	senior	healthy_Diabetic	Sweden	FALSE	https://doi.org/10.1038/nature12198
CHVD	PRJEB1786	SAMEA1906493	senior	healthy_Diabetic	Sweden	FALSE	https://doi.org/10.1038/nature12198
CHVD	PRJEB1786	SAMEA1906494	senior	healthy_Diabetic	Sweden	FALSE	https://doi.org/10.1038/nature12198
CHVD	PRJEB1786	SAMEA1906495	senior	healthy_Diabetic	Sweden	FALSE	https://doi.org/10.1038/nature12198
CHVD	PRJEB1786	SAMEA1906496	senior	healthy_Diabetic	Sweden	FALSE	https://doi.org/10.1038/nature12198
CHVD	PRJEB1786	SAMEA1906497	senior	healthy_Diabetic	Sweden	FALSE	https://doi.org/10.1038/nature12198
CHVD	PRJEB1786	SAMEA1906498	senior	healthy_Diabetic	Sweden	FALSE	https://doi.org/10.1038/nature12198
CHVD	PRJEB1786	SAMEA1906501	senior	healthy_Diabetic	Sweden	FALSE	https://doi.org/10.1038/nature12198
CHVD	PRJEB1786	SAMEA1906503	senior	healthy_Diabetic	Sweden	FALSE	https://doi.org/10.1038/nature12198
CHVD	PRJEB1786	SAMEA1906505	senior	healthy_Diabetic	Sweden	FALSE	https://doi.org/10.1038/nature12198
CHVD	PRJEB1786	SAMEA1906507	senior	healthy_Diabetic	Sweden	FALSE	https://doi.org/10.1038/nature12198
CHVD	PRJEB1786	SAMEA1906510	senior	healthy_Diabetic	Sweden	FALSE	https://doi.org/10.1038/nature12198
CHVD	PRJEB1786	SAMEA1906512	senior	healthy_Diabetic	Sweden	FALSE	https://doi.org/10.1038/nature12198
CHVD	PRJEB1786	SAMEA1906514	senior	healthy_Diabetic	Sweden	FALSE	https://doi.org/10.1038/nature12198
CHVD	PRJEB1786	SAMEA1906516	senior	healthy_Diabetic	Sweden	FALSE	https://doi.org/10.1038/nature12198
CHVD	PRJEB1786	SAMEA1906518	senior	healthy_Diabetic	Sweden	FALSE	https://doi.org/10.1038/nature12198
CHVD	PRJEB1786	SAMEA1906520	senior	healthy_Diabetic	Sweden	FALSE	https://doi.org/10.1038/nature12198
CHVD	PRJEB1786	SAMEA1906522	senior	healthy_Diabetic	Sweden	FALSE	https://doi.org/10.1038/nature12198
CHVD	PRJEB1786	SAMEA1906523	senior	healthy_Diabetic	Sweden	FALSE	https://doi.org/10.1038/nature12198
CHVD	PRJEB1786	SAMEA1906524	senior	healthy_Diabetic	Sweden	FALSE	https://doi.org/10.1038/nature12198
CHVD	PRJEB1786	SAMEA1906525	senior	healthy_Diabetic	Sweden	FALSE	https://doi.org/10.1038/nature12198
CHVD	PRJEB1786	SAMEA1906526	senior	healthy_Diabetic	Sweden	FALSE	https://doi.org/10.1038/nature12198
CHVD	PRJEB1786	SAMEA1906527	senior	healthy_Diabetic	Sweden	FALSE	https://doi.org/10.1038/nature12198
CHVD	PRJEB1786	SAMEA1906528	senior	healthy_Diabetic	Sweden	FALSE	https://doi.org/10.1038/nature12198
CHVD	PRJEB1786	SAMEA1906529	senior	healthy_Diabetic	Sweden	FALSE	https://doi.org/10.1038/nature12198
CHVD	PRJEB1786	SAMEA1906530	senior	healthy_Diabetic	Sweden	FALSE	https://doi.org/10.1038/nature12198
CHVD	PRJEB1786	SAMEA1906531	senior	healthy_Diabetic	Sweden	FALSE	https://doi.org/10.1038/nature12198
CHVD	PRJEB1786	SAMEA1906532	senior	healthy_Diabetic	Sweden	FALSE	https://doi.org/10.1038/nature12198
CHVD	PRJEB1786	SAMEA1906533	senior	healthy_Diabetic	Sweden	FALSE	https://doi.org/10.1038/nature12198
CHVD	PRJEB1786	SAMEA1906534	senior	healthy_Diabetic	Sweden	FALSE	https://doi.org/10.1038/nature12198
CHVD	PRJEB1786	SAMEA1906535	senior	healthy_Diabetic	Sweden	FALSE	https://doi.org/10.1038/nature12198
CHVD	PRJEB1786	SAMEA1906536	senior	healthy_Diabetic	Sweden	FALSE	https://doi.org/10.1038/nature12198
CHVD	PRJEB1786	SAMEA1906537	senior	healthy_Diabetic	Sweden	FALSE	https://doi.org/10.1038/nature12198
CHVD	PRJEB1786	SAMEA1906538	senior	healthy_Diabetic	Sweden	FALSE	https://doi.org/10.1038/nature12198
CHVD	PRJEB1786	SAMEA1906539	senior	healthy_Diabetic	Sweden	FALSE	https://doi.org/10.1038/nature12198
CHVD	PRJEB1786	SAMEA1906540	senior	healthy_Diabetic	Sweden	FALSE	https://doi.org/10.1038/nature12198
CHVD	PRJEB1786	SAMEA1906541	senior	healthy_Diabetic	Sweden	FALSE	https://doi.org/10.1038/nature12198
CHVD	PRJEB1786	SAMEA1906542	senior	healthy_Diabetic	Sweden	FALSE	https://doi.org/10.1038/nature12198
CHVD	PRJEB1786	SAMEA1906543	senior	healthy_Diabetic	Sweden	FALSE	https://doi.org/10.1038/nature12198
CHVD	PRJEB1786	SAMEA1906544	senior	healthy_Diabetic	Sweden	FALSE	https://doi.org/10.1038/nature12198
CHVD	PRJEB1786	SAMEA1906545	senior	healthy_Diabetic	Sweden	FALSE	https://doi.org/10.1038/nature12198
CHVD	PRJEB1786	SAMEA1906546	senior	healthy_Diabetic	Sweden	FALSE	https://doi.org/10.1038/nature12198
CHVD	PRJEB1786	SAMEA1906547	senior	healthy_Diabetic	Sweden	FALSE	https://doi.org/10.1038/nature12198
CHVD	PRJEB1786	SAMEA1906548	senior	healthy_Diabetic	Sweden	FALSE	https://doi.org/10.1038/nature12198
CHVD	PRJEB1786	SAMEA1906549	senior	healthy_Diabetic	Sweden	FALSE	https://doi.org/10.1038/nature12198
CHVD	PRJEB1786	SAMEA1906550	senior	healthy_Diabetic	Sweden	FALSE	https://doi.org/10.1038/nature12198
CHVD	PRJEB1786	SAMEA1906551	senior	healthy_Diabetic	Sweden	FALSE	https://doi.org/10.1038/nature12198
CHVD	PRJEB1786	SAMEA1906552	senior	healthy_Diabetic	Sweden	FALSE	https://doi.org/10.1038/nature12198
CHVD	PRJEB1786	SAMEA1906553	senior	healthy_Diabetic	Sweden	FALSE	https://doi.org/10.1038/nature12198
CHVD	PRJEB1786	SAMEA1906554	senior	healthy_Diabetic	Sweden	FALSE	https://doi.org/10.1038/nature12198
CHVD	PRJEB1786	SAMEA1906555	senior	healthy_Diabetic	Sweden	FALSE	https://doi.org/10.1038/nature12198
CHVD	PRJEB1786	SAMEA1906556	senior	healthy_Diabetic	Sweden	FALSE	https://doi.org/10.1038/nature12198
CHVD	PRJEB1786	SAMEA1906557	senior	healthy_Diabetic	Sweden	FALSE	https://doi.org/10.1038/nature12198
CHVD	PRJEB1786	SAMEA1906558	senior	healthy_Diabetic	Sweden	FALSE	https://doi.org/10.1038/nature12198
CHVD	PRJEB1786	SAMEA1906559	senior	healthy_Diabetic	Sweden	FALSE	https://doi.org/10.1038/nature12198
CHVD	PRJEB1786	SAMEA1906560	senior	healthy_Diabetic	Sweden	FALSE	https://doi.org/10.1038/nature12198
CHVD	PRJEB1786	SAMEA1906561	senior	healthy_Diabetic	Sweden	FALSE	https://doi.org/10.1038/nature12198
CHVD	PRJEB1786	SAMEA1906562	senior	healthy_Diabetic	Sweden	FALSE	https://doi.org/10.1038/nature12198
CHVD	PRJEB1786	SAMEA1906563	senior	healthy_Diabetic	Sweden	FALSE	https://doi.org/10.1038/nature12198
CHVD	PRJEB1786	SAMEA1906564	senior	healthy_Diabetic	Sweden	FALSE	https://doi.org/10.1038/nature12198
CHVD	PRJEB1786	SAMEA1906565	senior	healthy_Diabetic	Sweden	FALSE	https://doi.org/10.1038/nature12198
CHVD	PRJEB1786	SAMEA1906566	senior	healthy_Diabetic	Sweden	FALSE	https://doi.org/10.1038/nature12198
CHVD	PRJEB1786	SAMEA1906567	senior	healthy_Diabetic	Sweden	FALSE	https://doi.org/10.1038/nature12198
CHVD	PRJEB1786	SAMEA1906568	senior	healthy_Diabetic	Sweden	FALSE	https://doi.org/10.1038/nature12198
CHVD	PRJEB1786	SAMEA1906569	senior	healthy_Diabetic	Sweden	FALSE	https://doi.org/10.1038/nature12198
CHVD	PRJEB1786	SAMEA1906570	senior	healthy_Diabetic	Sweden	FALSE	https://doi.org/10.1038/nature12198
CHVD	PRJEB1786	SAMEA1906571	senior	healthy_Diabetic	Sweden	FALSE	https://doi.org/10.1038/nature12198
CHVD	PRJEB1786	SAMEA1906572	senior	healthy_Diabetic	Sweden	FALSE	https://doi.org/10.1038/nature12198
CHVD	PRJEB1786	SAMEA1906573	senior	healthy_Diabetic	Sweden	FALSE	https://doi.org/10.1038/nature12198
CHVD	PRJEB1786	SAMEA1906574	senior	healthy_Diabetic	Sweden	FALSE	https://doi.org/10.1038/nature12198
CHVD	PRJEB1786	SAMEA1906575	senior	healthy_Diabetic	Sweden	FALSE	https://doi.org/10.1038/nature12198
CHVD	PRJEB1786	SAMEA1906576	senior	healthy_Diabetic	Sweden	FALSE	https://doi.org/10.1038/nature12198
CHVD	PRJEB1786	SAMEA1906577	senior	healthy_Diabetic	Sweden	FALSE	https://doi.org/10.1038/nature12198
CHVD	PRJEB1786	SAMEA1906578	senior	healthy_Diabetic	Sweden	FALSE	https://doi.org/10.1038/nature12198
CHVD	PRJEB1786	SAMEA1906579	senior	healthy_Diabetic	Sweden	FALSE	https://doi.org/10.1038/nature12198
CHVD	PRJEB1786	SAMEA1906580	senior	healthy_Diabetic	Sweden	FALSE	https://doi.org/10.1038/nature12198
CHVD	PRJEB1786	SAMEA1906581	senior	healthy_Diabetic	Sweden	FALSE	https://doi.org/10.1038/nature12198
CHVD	PRJEB1786	SAMEA1906582	senior	healthy_Diabetic	Sweden	FALSE	https://doi.org/10.1038/nature12198
CHVD	PRJEB1786	SAMEA1906583	senior	healthy_Diabetic	Sweden	FALSE	https://doi.org/10.1038/nature12198
CHVD	PRJEB6456	SAMEA2579905	infant	healthy	Sweden	FALSE	https://doi.org/10.1016/j.chom.2015.04.103
CHVD	PRJEB6456	SAMEA2579906	infant	healthy	Sweden	FALSE	https://doi.org/10.1016/j.chom.2015.04.102
CHVD	PRJEB6456	SAMEA2579907	infant	healthy	Sweden	FALSE	https://doi.org/10.1016/j.chom.2015.04.203
CHVD	PRJEB6456	SAMEA2579908	infant	healthy	Sweden	FALSE	https://doi.org/10.1016/j.chom.2015.04.303
CHVD	PRJEB6456	SAMEA2579909	adult	pregnant	Sweden	FALSE	https://doi.org/10.1016/j.chom.2015.04.303
CHVD	PRJEB6456	SAMEA2579910	infant	healthy	Sweden	FALSE	https://doi.org/10.1016/j.chom.2015.04.202
CHVD	PRJEB6456	SAMEA2579911	infant	healthy	Sweden	FALSE	https://doi.org/10.1016/j.chom.2015.04.101
CHVD	PRJEB6456	SAMEA2579912	infant	healthy	Sweden	FALSE	https://doi.org/10.1016/j.chom.2015.04.201
CHVD	PRJEB6456	SAMEA2579913	infant	healthy	Sweden	FALSE	https://doi.org/10.1016/j.chom.2015.04.302
CHVD	PRJEB6456	SAMEA2579914	adult	pregnant	Sweden	FALSE	https://doi.org/10.1016/j.chom.2015.04.303
CHVD	PRJEB6456	SAMEA2579915	infant	healthy	Sweden	FALSE	https://doi.org/10.1016/j.chom.2015.04.301
CHVD	PRJEB6456	SAMEA2579916	adult	pregnant	Sweden	FALSE	https://doi.org/10.1016/j.chom.2015.04.303
CHVD	PRJEB6456	SAMEA2579917	infant	healthy	Sweden	FALSE	https://doi.org/10.1016/j.chom.2015.04.100
CHVD	PRJEB6456	SAMEA2579918	infant	healthy	Sweden	FALSE	https://doi.org/10.1016/j.chom.2015.04.099
CHVD	PRJEB6456	SAMEA2579919	infant	healthy	Sweden	FALSE	https://doi.org/10.1016/j.chom.2015.04.200
CHVD	PRJEB6456	SAMEA2579920	infant	healthy	Sweden	FALSE	https://doi.org/10.1016/j.chom.2015.04.098
CHVD	PRJEB6456	SAMEA2579921	infant	healthy	Sweden	FALSE	https://doi.org/10.1016/j.chom.2015.04.199
CHVD	PRJEB6456	SAMEA2579922	infant	healthy	Sweden	FALSE	https://doi.org/10.1016/j.chom.2015.04.300
CHVD	PRJEB6456	SAMEA2579923	adult	pregnant	Sweden	FALSE	https://doi.org/10.1016/j.chom.2015.04.303
CHVD	PRJEB6456	SAMEA2579924	infant	healthy	Sweden	FALSE	https://doi.org/10.1016/j.chom.2015.04.299
CHVD	PRJEB6456	SAMEA2579925	adult	pregnant	Sweden	FALSE	https://doi.org/10.1016/j.chom.2015.04.303
CHVD	PRJEB6456	SAMEA2579926	infant	healthy	Sweden	FALSE	https://doi.org/10.1016/j.chom.2015.04.097
CHVD	PRJEB6456	SAMEA2579927	infant	healthy	Sweden	FALSE	https://doi.org/10.1016/j.chom.2015.04.198
CHVD	PRJEB6456	SAMEA2579928	infant	healthy	Sweden	FALSE	https://doi.org/10.1016/j.chom.2015.04.298
CHVD	PRJEB6456	SAMEA2579929	adult	pregnant	Sweden	FALSE	https://doi.org/10.1016/j.chom.2015.04.303
CHVD	PRJEB6456	SAMEA2579930	infant	healthy	Sweden	FALSE	https://doi.org/10.1016/j.chom.2015.04.096
CHVD	PRJEB6456	SAMEA2579931	infant	healthy	Sweden	FALSE	https://doi.org/10.1016/j.chom.2015.04.197
CHVD	PRJEB6456	SAMEA2579932	infant	healthy	Sweden	FALSE	https://doi.org/10.1016/j.chom.2015.04.297
CHVD	PRJEB6456	SAMEA2579933	adult	pregnant	Sweden	FALSE	https://doi.org/10.1016/j.chom.2015.04.303
CHVD	PRJEB6456	SAMEA2579934	infant	healthy	Sweden	FALSE	https://doi.org/10.1016/j.chom.2015.04.095
CHVD	PRJEB6456	SAMEA2579935	infant	healthy	Sweden	FALSE	https://doi.org/10.1016/j.chom.2015.04.196
CHVD	PRJEB6456	SAMEA2579936	infant	healthy	Sweden	FALSE	https://doi.org/10.1016/j.chom.2015.04.296
CHVD	PRJEB6456	SAMEA2579937	adult	pregnant	Sweden	FALSE	https://doi.org/10.1016/j.chom.2015.04.303
CHVD	PRJEB6456	SAMEA2579938	infant	healthy	Sweden	FALSE	https://doi.org/10.1016/j.chom.2015.04.195
CHVD	PRJEB6456	SAMEA2579939	infant	healthy	Sweden	FALSE	https://doi.org/10.1016/j.chom.2015.04.094
CHVD	PRJEB6456	SAMEA2579940	infant	healthy	Sweden	FALSE	https://doi.org/10.1016/j.chom.2015.04.194
CHVD	PRJEB6456	SAMEA2579941	infant	healthy	Sweden	FALSE	https://doi.org/10.1016/j.chom.2015.04.295
CHVD	PRJEB6456	SAMEA2579942	adult	pregnant	Sweden	FALSE	https://doi.org/10.1016/j.chom.2015.04.303
CHVD	PRJEB6456	SAMEA2579943	infant	healthy	Sweden	FALSE	https://doi.org/10.1016/j.chom.2015.04.093
CHVD	PRJEB6456	SAMEA2579944	infant	healthy	Sweden	FALSE	https://doi.org/10.1016/j.chom.2015.04.193
CHVD	PRJEB6456	SAMEA2579945	infant	healthy	Sweden	FALSE	https://doi.org/10.1016/j.chom.2015.04.294
CHVD	PRJEB6456	SAMEA2579946	adult	pregnant	Sweden	FALSE	https://doi.org/10.1016/j.chom.2015.04.303
CHVD	PRJEB6456	SAMEA2579947	infant	healthy	Sweden	FALSE	https://doi.org/10.1016/j.chom.2015.04.092
CHVD	PRJEB6456	SAMEA2579948	infant	healthy	Sweden	FALSE	https://doi.org/10.1016/j.chom.2015.04.192
CHVD	PRJEB6456	SAMEA2579949	infant	healthy	Sweden	FALSE	https://doi.org/10.1016/j.chom.2015.04.293
CHVD	PRJEB6456	SAMEA2579950	adult	pregnant	Sweden	FALSE	https://doi.org/10.1016/j.chom.2015.04.303
CHVD	PRJEB6456	SAMEA2579951	infant	healthy	Sweden	FALSE	https://doi.org/10.1016/j.chom.2015.04.091
CHVD	PRJEB6456	SAMEA2579952	infant	healthy	Sweden	FALSE	https://doi.org/10.1016/j.chom.2015.04.191
CHVD	PRJEB6456	SAMEA2579953	infant	healthy	Sweden	FALSE	https://doi.org/10.1016/j.chom.2015.04.292
CHVD	PRJEB6456	SAMEA2579954	adult	pregnant	Sweden	FALSE	https://doi.org/10.1016/j.chom.2015.04.303
CHVD	PRJEB6456	SAMEA2579955	infant	healthy	Sweden	FALSE	https://doi.org/10.1016/j.chom.2015.04.090
CHVD	PRJEB6456	SAMEA2579956	infant	healthy	Sweden	FALSE	https://doi.org/10.1016/j.chom.2015.04.190
CHVD	PRJEB6456	SAMEA2579957	infant	healthy	Sweden	FALSE	https://doi.org/10.1016/j.chom.2015.04.291
CHVD	PRJEB6456	SAMEA2579958	adult	pregnant	Sweden	FALSE	https://doi.org/10.1016/j.chom.2015.04.303
CHVD	PRJEB6456	SAMEA2579959	infant	healthy	Sweden	FALSE	https://doi.org/10.1016/j.chom.2015.04.089
CHVD	PRJEB6456	SAMEA2579960	infant	healthy	Sweden	FALSE	https://doi.org/10.1016/j.chom.2015.04.088
CHVD	PRJEB6456	SAMEA2579961	infant	healthy	Sweden	FALSE	https://doi.org/10.1016/j.chom.2015.04.189
CHVD	PRJEB6456	SAMEA2579962	infant	healthy	Sweden	FALSE	https://doi.org/10.1016/j.chom.2015.04.290
CHVD	PRJEB6456	SAMEA2579963	adult	pregnant	Sweden	FALSE	https://doi.org/10.1016/j.chom.2015.04.303
CHVD	PRJEB6456	SAMEA2579964	infant	healthy	Sweden	FALSE	https://doi.org/10.1016/j.chom.2015.04.087
CHVD	PRJEB6456	SAMEA2579965	infant	healthy	Sweden	FALSE	https://doi.org/10.1016/j.chom.2015.04.188
CHVD	PRJEB6456	SAMEA2579966	infant	healthy	Sweden	FALSE	https://doi.org/10.1016/j.chom.2015.04.289
CHVD	PRJEB6456	SAMEA2579967	infant	healthy	Sweden	FALSE	https://doi.org/10.1016/j.chom.2015.04.187
CHVD	PRJEB6456	SAMEA2579968	adult	pregnant	Sweden	FALSE	https://doi.org/10.1016/j.chom.2015.04.303
CHVD	PRJEB6456	SAMEA2579969	infant	healthy	Sweden	FALSE	https://doi.org/10.1016/j.chom.2015.04.288
CHVD	PRJEB6456	SAMEA2579970	adult	pregnant	Sweden	FALSE	https://doi.org/10.1016/j.chom.2015.04.303
CHVD	PRJEB6456	SAMEA2579971	infant	healthy	Sweden	FALSE	https://doi.org/10.1016/j.chom.2015.04.086
CHVD	PRJEB6456	SAMEA2579972	infant	healthy	Sweden	FALSE	https://doi.org/10.1016/j.chom.2015.04.186
CHVD	PRJEB6456	SAMEA2579973	infant	healthy	Sweden	FALSE	https://doi.org/10.1016/j.chom.2015.04.287
CHVD	PRJEB6456	SAMEA2579974	adult	pregnant	Sweden	FALSE	https://doi.org/10.1016/j.chom.2015.04.303
CHVD	PRJEB6456	SAMEA2579975	infant	healthy	Sweden	FALSE	https://doi.org/10.1016/j.chom.2015.04.286
CHVD	PRJEB6456	SAMEA2579976	adult	pregnant	Sweden	FALSE	https://doi.org/10.1016/j.chom.2015.04.303
CHVD	PRJEB6456	SAMEA2579977	infant	healthy	Sweden	FALSE	https://doi.org/10.1016/j.chom.2015.04.085
CHVD	PRJEB6456	SAMEA2579978	infant	healthy	Sweden	FALSE	https://doi.org/10.1016/j.chom.2015.04.185
CHVD	PRJEB6456	SAMEA2579979	infant	healthy	Sweden	FALSE	https://doi.org/10.1016/j.chom.2015.04.285
CHVD	PRJEB6456	SAMEA2579980	adult	pregnant	Sweden	FALSE	https://doi.org/10.1016/j.chom.2015.04.303
CHVD	PRJEB6456	SAMEA2579981	infant	healthy	Sweden	FALSE	https://doi.org/10.1016/j.chom.2015.04.084
CHVD	PRJEB6456	SAMEA2579982	infant	healthy	Sweden	FALSE	https://doi.org/10.1016/j.chom.2015.04.184
CHVD	PRJEB6456	SAMEA2579983	infant	healthy	Sweden	FALSE	https://doi.org/10.1016/j.chom.2015.04.284
CHVD	PRJEB6456	SAMEA2579984	adult	pregnant	Sweden	FALSE	https://doi.org/10.1016/j.chom.2015.04.303
CHVD	PRJEB6456	SAMEA2579985	infant	healthy	Sweden	FALSE	https://doi.org/10.1016/j.chom.2015.04.083
CHVD	PRJEB6456	SAMEA2579986	infant	healthy	Sweden	FALSE	https://doi.org/10.1016/j.chom.2015.04.183
CHVD	PRJEB6456	SAMEA2579987	infant	healthy	Sweden	FALSE	https://doi.org/10.1016/j.chom.2015.04.283
CHVD	PRJEB6456	SAMEA2579988	adult	pregnant	Sweden	FALSE	https://doi.org/10.1016/j.chom.2015.04.303
CHVD	PRJEB6456	SAMEA2579989	infant	healthy	Sweden	FALSE	https://doi.org/10.1016/j.chom.2015.04.082
CHVD	PRJEB6456	SAMEA2579990	infant	healthy	Sweden	FALSE	https://doi.org/10.1016/j.chom.2015.04.182
CHVD	PRJEB6456	SAMEA2579991	infant	healthy	Sweden	FALSE	https://doi.org/10.1016/j.chom.2015.04.282
CHVD	PRJEB6456	SAMEA2579992	adult	pregnant	Sweden	FALSE	https://doi.org/10.1016/j.chom.2015.04.303
CHVD	PRJEB6456	SAMEA2579993	infant	healthy	Sweden	FALSE	https://doi.org/10.1016/j.chom.2015.04.081
CHVD	PRJEB6456	SAMEA2579994	infant	healthy	Sweden	FALSE	https://doi.org/10.1016/j.chom.2015.04.181
CHVD	PRJEB6456	SAMEA2579995	infant	healthy	Sweden	FALSE	https://doi.org/10.1016/j.chom.2015.04.281
CHVD	PRJEB6456	SAMEA2579996	adult	pregnant	Sweden	FALSE	https://doi.org/10.1016/j.chom.2015.04.303
CHVD	PRJEB6456	SAMEA2579997	infant	healthy	Sweden	FALSE	https://doi.org/10.1016/j.chom.2015.04.080
CHVD	PRJEB6456	SAMEA2579998	infant	healthy	Sweden	FALSE	https://doi.org/10.1016/j.chom.2015.04.180
CHVD	PRJEB6456	SAMEA2579999	infant	healthy	Sweden	FALSE	https://doi.org/10.1016/j.chom.2015.04.280
CHVD	PRJEB6456	SAMEA2580000	adult	pregnant	Sweden	FALSE	https://doi.org/10.1016/j.chom.2015.04.303
CHVD	PRJEB6456	SAMEA2580001	infant	healthy	Sweden	FALSE	https://doi.org/10.1016/j.chom.2015.04.079
CHVD	PRJEB6456	SAMEA2580002	infant	healthy	Sweden	FALSE	https://doi.org/10.1016/j.chom.2015.04.179
CHVD	PRJEB6456	SAMEA2580003	infant	healthy	Sweden	FALSE	https://doi.org/10.1016/j.chom.2015.04.279
CHVD	PRJEB6456	SAMEA2580004	adult	pregnant	Sweden	FALSE	https://doi.org/10.1016/j.chom.2015.04.303
CHVD	PRJEB6456	SAMEA2580005	infant	healthy	Sweden	FALSE	https://doi.org/10.1016/j.chom.2015.04.078
CHVD	PRJEB6456	SAMEA2580006	infant	healthy	Sweden	FALSE	https://doi.org/10.1016/j.chom.2015.04.178
CHVD	PRJEB6456	SAMEA2580007	infant	healthy	Sweden	FALSE	https://doi.org/10.1016/j.chom.2015.04.278
CHVD	PRJEB6456	SAMEA2580008	adult	pregnant	Sweden	FALSE	https://doi.org/10.1016/j.chom.2015.04.303
CHVD	PRJEB6456	SAMEA2580009	infant	healthy	Sweden	FALSE	https://doi.org/10.1016/j.chom.2015.04.077
CHVD	PRJEB6456	SAMEA2580010	infant	healthy	Sweden	FALSE	https://doi.org/10.1016/j.chom.2015.04.177
CHVD	PRJEB6456	SAMEA2580011	infant	healthy	Sweden	FALSE	https://doi.org/10.1016/j.chom.2015.04.277
CHVD	PRJEB6456	SAMEA2580012	adult	pregnant	Sweden	FALSE	https://doi.org/10.1016/j.chom.2015.04.303
CHVD	PRJEB6456	SAMEA2580013	infant	healthy	Sweden	FALSE	https://doi.org/10.1016/j.chom.2015.04.076
CHVD	PRJEB6456	SAMEA2580014	infant	healthy	Sweden	FALSE	https://doi.org/10.1016/j.chom.2015.04.176
CHVD	PRJEB6456	SAMEA2580015	infant	healthy	Sweden	FALSE	https://doi.org/10.1016/j.chom.2015.04.276
CHVD	PRJEB6456	SAMEA2580016	adult	pregnant	Sweden	FALSE	https://doi.org/10.1016/j.chom.2015.04.303
CHVD	PRJEB6456	SAMEA2580017	infant	healthy	Sweden	FALSE	https://doi.org/10.1016/j.chom.2015.04.075
CHVD	PRJEB6456	SAMEA2580018	infant	healthy	Sweden	FALSE	https://doi.org/10.1016/j.chom.2015.04.074
CHVD	PRJEB6456	SAMEA2580019	infant	healthy	Sweden	FALSE	https://doi.org/10.1016/j.chom.2015.04.175
CHVD	PRJEB6456	SAMEA2580020	infant	healthy	Sweden	FALSE	https://doi.org/10.1016/j.chom.2015.04.275
CHVD	PRJEB6456	SAMEA2580021	adult	pregnant	Sweden	FALSE	https://doi.org/10.1016/j.chom.2015.04.303
CHVD	PRJEB6456	SAMEA2580022	infant	healthy	Sweden	FALSE	https://doi.org/10.1016/j.chom.2015.04.174
CHVD	PRJEB6456	SAMEA2580023	infant	healthy	Sweden	FALSE	https://doi.org/10.1016/j.chom.2015.04.073
CHVD	PRJEB6456	SAMEA2580024	infant	healthy	Sweden	FALSE	https://doi.org/10.1016/j.chom.2015.04.173
CHVD	PRJEB6456	SAMEA2580025	infant	healthy	Sweden	FALSE	https://doi.org/10.1016/j.chom.2015.04.274
CHVD	PRJEB6456	SAMEA2580026	adult	pregnant	Sweden	FALSE	https://doi.org/10.1016/j.chom.2015.04.303
CHVD	PRJEB6456	SAMEA2580027	infant	healthy	Sweden	FALSE	https://doi.org/10.1016/j.chom.2015.04.072
CHVD	PRJEB6456	SAMEA2580028	infant	healthy	Sweden	FALSE	https://doi.org/10.1016/j.chom.2015.04.172
CHVD	PRJEB6456	SAMEA2580029	infant	healthy	Sweden	FALSE	https://doi.org/10.1016/j.chom.2015.04.273
CHVD	PRJEB6456	SAMEA2580030	adult	pregnant	Sweden	FALSE	https://doi.org/10.1016/j.chom.2015.04.303
CHVD	PRJEB6456	SAMEA2580031	infant	healthy	Sweden	FALSE	https://doi.org/10.1016/j.chom.2015.04.272
CHVD	PRJEB6456	SAMEA2580032	adult	pregnant	Sweden	FALSE	https://doi.org/10.1016/j.chom.2015.04.303
CHVD	PRJEB6456	SAMEA2580033	infant	healthy	Sweden	FALSE	https://doi.org/10.1016/j.chom.2015.04.071
CHVD	PRJEB6456	SAMEA2580034	infant	healthy	Sweden	FALSE	https://doi.org/10.1016/j.chom.2015.04.171
CHVD	PRJEB6456	SAMEA2580035	infant	healthy	Sweden	FALSE	https://doi.org/10.1016/j.chom.2015.04.271
CHVD	PRJEB6456	SAMEA2580036	adult	pregnant	Sweden	FALSE	https://doi.org/10.1016/j.chom.2015.04.303
CHVD	PRJEB6456	SAMEA2580037	infant	healthy	Sweden	FALSE	https://doi.org/10.1016/j.chom.2015.04.070
CHVD	PRJEB6456	SAMEA2580038	infant	healthy	Sweden	FALSE	https://doi.org/10.1016/j.chom.2015.04.170
CHVD	PRJEB6456	SAMEA2580039	infant	healthy	Sweden	FALSE	https://doi.org/10.1016/j.chom.2015.04.270
CHVD	PRJEB6456	SAMEA2580040	adult	pregnant	Sweden	FALSE	https://doi.org/10.1016/j.chom.2015.04.303
CHVD	PRJEB6456	SAMEA2580041	infant	healthy	Sweden	FALSE	https://doi.org/10.1016/j.chom.2015.04.069
CHVD	PRJEB6456	SAMEA2580042	infant	healthy	Sweden	FALSE	https://doi.org/10.1016/j.chom.2015.04.169
CHVD	PRJEB6456	SAMEA2580043	infant	healthy	Sweden	FALSE	https://doi.org/10.1016/j.chom.2015.04.269
CHVD	PRJEB6456	SAMEA2580044	adult	pregnant	Sweden	FALSE	https://doi.org/10.1016/j.chom.2015.04.303
CHVD	PRJEB6456	SAMEA2580045	infant	healthy	Sweden	FALSE	https://doi.org/10.1016/j.chom.2015.04.068
CHVD	PRJEB6456	SAMEA2580046	infant	healthy	Sweden	FALSE	https://doi.org/10.1016/j.chom.2015.04.168
CHVD	PRJEB6456	SAMEA2580047	infant	healthy	Sweden	FALSE	https://doi.org/10.1016/j.chom.2015.04.268
CHVD	PRJEB6456	SAMEA2580048	adult	pregnant	Sweden	FALSE	https://doi.org/10.1016/j.chom.2015.04.303
CHVD	PRJEB6456	SAMEA2580049	infant	healthy	Sweden	FALSE	https://doi.org/10.1016/j.chom.2015.04.067
CHVD	PRJEB6456	SAMEA2580050	infant	healthy	Sweden	FALSE	https://doi.org/10.1016/j.chom.2015.04.167
CHVD	PRJEB6456	SAMEA2580051	infant	healthy	Sweden	FALSE	https://doi.org/10.1016/j.chom.2015.04.267
CHVD	PRJEB6456	SAMEA2580052	adult	pregnant	Sweden	FALSE	https://doi.org/10.1016/j.chom.2015.04.303
CHVD	PRJEB6456	SAMEA2580053	infant	healthy	Sweden	FALSE	https://doi.org/10.1016/j.chom.2015.04.066
CHVD	PRJEB6456	SAMEA2580054	infant	healthy	Sweden	FALSE	https://doi.org/10.1016/j.chom.2015.04.166
CHVD	PRJEB6456	SAMEA2580055	infant	healthy	Sweden	FALSE	https://doi.org/10.1016/j.chom.2015.04.266
CHVD	PRJEB6456	SAMEA2580056	adult	pregnant	Sweden	FALSE	https://doi.org/10.1016/j.chom.2015.04.303
CHVD	PRJEB6456	SAMEA2580057	infant	healthy	Sweden	FALSE	https://doi.org/10.1016/j.chom.2015.04.065
CHVD	PRJEB6456	SAMEA2580058	infant	healthy	Sweden	FALSE	https://doi.org/10.1016/j.chom.2015.04.165
CHVD	PRJEB6456	SAMEA2580059	infant	healthy	Sweden	FALSE	https://doi.org/10.1016/j.chom.2015.04.265
CHVD	PRJEB6456	SAMEA2580060	adult	pregnant	Sweden	FALSE	https://doi.org/10.1016/j.chom.2015.04.303
CHVD	PRJEB6456	SAMEA2580061	infant	healthy	Sweden	FALSE	https://doi.org/10.1016/j.chom.2015.04.064
CHVD	PRJEB6456	SAMEA2580062	infant	healthy	Sweden	FALSE	https://doi.org/10.1016/j.chom.2015.04.164
CHVD	PRJEB6456	SAMEA2580063	infant	healthy	Sweden	FALSE	https://doi.org/10.1016/j.chom.2015.04.264
CHVD	PRJEB6456	SAMEA2580064	adult	pregnant	Sweden	FALSE	https://doi.org/10.1016/j.chom.2015.04.303
CHVD	PRJEB6456	SAMEA2580065	infant	healthy	Sweden	FALSE	https://doi.org/10.1016/j.chom.2015.04.063
CHVD	PRJEB6456	SAMEA2580066	infant	healthy	Sweden	FALSE	https://doi.org/10.1016/j.chom.2015.04.163
CHVD	PRJEB6456	SAMEA2580067	infant	healthy	Sweden	FALSE	https://doi.org/10.1016/j.chom.2015.04.263
CHVD	PRJEB6456	SAMEA2580068	adult	pregnant	Sweden	FALSE	https://doi.org/10.1016/j.chom.2015.04.303
CHVD	PRJEB6456	SAMEA2580069	infant	healthy	Sweden	FALSE	https://doi.org/10.1016/j.chom.2015.04.062
CHVD	PRJEB6456	SAMEA2580070	infant	healthy	Sweden	FALSE	https://doi.org/10.1016/j.chom.2015.04.162
CHVD	PRJEB6456	SAMEA2580071	infant	healthy	Sweden	FALSE	https://doi.org/10.1016/j.chom.2015.04.262
CHVD	PRJEB6456	SAMEA2580072	adult	pregnant	Sweden	FALSE	https://doi.org/10.1016/j.chom.2015.04.303
CHVD	PRJEB6456	SAMEA2580073	infant	healthy	Sweden	FALSE	https://doi.org/10.1016/j.chom.2015.04.061
CHVD	PRJEB6456	SAMEA2580074	infant	healthy	Sweden	FALSE	https://doi.org/10.1016/j.chom.2015.04.161
CHVD	PRJEB6456	SAMEA2580075	infant	healthy	Sweden	FALSE	https://doi.org/10.1016/j.chom.2015.04.261
CHVD	PRJEB6456	SAMEA2580076	adult	pregnant	Sweden	FALSE	https://doi.org/10.1016/j.chom.2015.04.303
CHVD	PRJEB6456	SAMEA2580077	infant	healthy	Sweden	FALSE	https://doi.org/10.1016/j.chom.2015.04.060
CHVD	PRJEB6456	SAMEA2580078	infant	healthy	Sweden	FALSE	https://doi.org/10.1016/j.chom.2015.04.160
CHVD	PRJEB6456	SAMEA2580079	infant	healthy	Sweden	FALSE	https://doi.org/10.1016/j.chom.2015.04.260
CHVD	PRJEB6456	SAMEA2580080	adult	pregnant	Sweden	FALSE	https://doi.org/10.1016/j.chom.2015.04.303
CHVD	PRJEB6456	SAMEA2580081	infant	healthy	Sweden	FALSE	https://doi.org/10.1016/j.chom.2015.04.059
CHVD	PRJEB6456	SAMEA2580082	infant	healthy	Sweden	FALSE	https://doi.org/10.1016/j.chom.2015.04.159
CHVD	PRJEB6456	SAMEA2580083	infant	healthy	Sweden	FALSE	https://doi.org/10.1016/j.chom.2015.04.259
CHVD	PRJEB6456	SAMEA2580084	adult	pregnant	Sweden	FALSE	https://doi.org/10.1016/j.chom.2015.04.303
CHVD	PRJEB6456	SAMEA2580085	infant	healthy	Sweden	FALSE	https://doi.org/10.1016/j.chom.2015.04.058
CHVD	PRJEB6456	SAMEA2580086	infant	healthy	Sweden	FALSE	https://doi.org/10.1016/j.chom.2015.04.158
CHVD	PRJEB6456	SAMEA2580087	infant	healthy	Sweden	FALSE	https://doi.org/10.1016/j.chom.2015.04.258
CHVD	PRJEB6456	SAMEA2580088	adult	pregnant	Sweden	FALSE	https://doi.org/10.1016/j.chom.2015.04.303
CHVD	PRJEB6456	SAMEA2580089	infant	healthy	Sweden	FALSE	https://doi.org/10.1016/j.chom.2015.04.057
CHVD	PRJEB6456	SAMEA2580090	infant	healthy	Sweden	FALSE	https://doi.org/10.1016/j.chom.2015.04.157
CHVD	PRJEB6456	SAMEA2580091	infant	healthy	Sweden	FALSE	https://doi.org/10.1016/j.chom.2015.04.257
CHVD	PRJEB6456	SAMEA2580092	adult	pregnant	Sweden	FALSE	https://doi.org/10.1016/j.chom.2015.04.303
CHVD	PRJEB6456	SAMEA2580093	infant	healthy	Sweden	FALSE	https://doi.org/10.1016/j.chom.2015.04.056
CHVD	PRJEB6456	SAMEA2580094	infant	healthy	Sweden	FALSE	https://doi.org/10.1016/j.chom.2015.04.156
CHVD	PRJEB6456	SAMEA2580095	infant	healthy	Sweden	FALSE	https://doi.org/10.1016/j.chom.2015.04.256
CHVD	PRJEB6456	SAMEA2580096	adult	pregnant	Sweden	FALSE	https://doi.org/10.1016/j.chom.2015.04.303
CHVD	PRJEB6456	SAMEA2580097	infant	healthy	Sweden	FALSE	https://doi.org/10.1016/j.chom.2015.04.055
CHVD	PRJEB6456	SAMEA2580098	infant	healthy	Sweden	FALSE	https://doi.org/10.1016/j.chom.2015.04.054
CHVD	PRJEB6456	SAMEA2580099	infant	healthy	Sweden	FALSE	https://doi.org/10.1016/j.chom.2015.04.155
CHVD	PRJEB6456	SAMEA2580100	infant	healthy	Sweden	FALSE	https://doi.org/10.1016/j.chom.2015.04.255
CHVD	PRJEB6456	SAMEA2580101	adult	pregnant	Sweden	FALSE	https://doi.org/10.1016/j.chom.2015.04.303
CHVD	PRJEB6456	SAMEA2580102	infant	healthy	Sweden	FALSE	https://doi.org/10.1016/j.chom.2015.04.154
CHVD	PRJEB6456	SAMEA2580103	infant	healthy	Sweden	FALSE	https://doi.org/10.1016/j.chom.2015.04.053
CHVD	PRJEB6456	SAMEA2580104	infant	healthy	Sweden	FALSE	https://doi.org/10.1016/j.chom.2015.04.153
CHVD	PRJEB6456	SAMEA2580105	infant	healthy	Sweden	FALSE	https://doi.org/10.1016/j.chom.2015.04.254
CHVD	PRJEB6456	SAMEA2580106	adult	pregnant	Sweden	FALSE	https://doi.org/10.1016/j.chom.2015.04.303
CHVD	PRJEB6456	SAMEA2580107	infant	healthy	Sweden	FALSE	https://doi.org/10.1016/j.chom.2015.04.052
CHVD	PRJEB6456	SAMEA2580108	infant	healthy	Sweden	FALSE	https://doi.org/10.1016/j.chom.2015.04.152
CHVD	PRJEB6456	SAMEA2580109	infant	healthy	Sweden	FALSE	https://doi.org/10.1016/j.chom.2015.04.253
CHVD	PRJEB6456	SAMEA2580110	adult	pregnant	Sweden	FALSE	https://doi.org/10.1016/j.chom.2015.04.303
CHVD	PRJEB6456	SAMEA2580111	infant	healthy	Sweden	FALSE	https://doi.org/10.1016/j.chom.2015.04.252
CHVD	PRJEB6456	SAMEA2580112	adult	pregnant	Sweden	FALSE	https://doi.org/10.1016/j.chom.2015.04.303
CHVD	PRJEB6456	SAMEA2580113	infant	healthy	Sweden	FALSE	https://doi.org/10.1016/j.chom.2015.04.051
CHVD	PRJEB6456	SAMEA2580114	infant	healthy	Sweden	FALSE	https://doi.org/10.1016/j.chom.2015.04.151
CHVD	PRJEB6456	SAMEA2580115	infant	healthy	Sweden	FALSE	https://doi.org/10.1016/j.chom.2015.04.050
CHVD	PRJEB6456	SAMEA2580116	infant	healthy	Sweden	FALSE	https://doi.org/10.1016/j.chom.2015.04.150
CHVD	PRJEB6456	SAMEA2580117	infant	healthy	Sweden	FALSE	https://doi.org/10.1016/j.chom.2015.04.251
CHVD	PRJEB6456	SAMEA2580118	adult	pregnant	Sweden	FALSE	https://doi.org/10.1016/j.chom.2015.04.303
CHVD	PRJEB6456	SAMEA2580119	infant	healthy	Sweden	FALSE	https://doi.org/10.1016/j.chom.2015.04.250
CHVD	PRJEB6456	SAMEA2580120	adult	pregnant	Sweden	FALSE	https://doi.org/10.1016/j.chom.2015.04.303
CHVD	PRJEB6456	SAMEA2580121	infant	healthy	Sweden	FALSE	https://doi.org/10.1016/j.chom.2015.04.049
CHVD	PRJEB6456	SAMEA2580122	infant	healthy	Sweden	FALSE	https://doi.org/10.1016/j.chom.2015.04.149
CHVD	PRJEB6456	SAMEA2580123	infant	healthy	Sweden	FALSE	https://doi.org/10.1016/j.chom.2015.04.249
CHVD	PRJEB6456	SAMEA2580124	adult	pregnant	Sweden	FALSE	https://doi.org/10.1016/j.chom.2015.04.303
CHVD	PRJEB6456	SAMEA2580125	infant	healthy	Sweden	FALSE	https://doi.org/10.1016/j.chom.2015.04.048
CHVD	PRJEB6456	SAMEA2580126	infant	healthy	Sweden	FALSE	https://doi.org/10.1016/j.chom.2015.04.148
CHVD	PRJEB6456	SAMEA2580127	infant	healthy	Sweden	FALSE	https://doi.org/10.1016/j.chom.2015.04.248
CHVD	PRJEB6456	SAMEA2580128	adult	pregnant	Sweden	FALSE	https://doi.org/10.1016/j.chom.2015.04.303
CHVD	PRJEB6456	SAMEA2580129	infant	healthy	Sweden	FALSE	https://doi.org/10.1016/j.chom.2015.04.047
CHVD	PRJEB6456	SAMEA2580130	infant	healthy	Sweden	FALSE	https://doi.org/10.1016/j.chom.2015.04.147
CHVD	PRJEB6456	SAMEA2580131	infant	healthy	Sweden	FALSE	https://doi.org/10.1016/j.chom.2015.04.247
CHVD	PRJEB6456	SAMEA2580132	adult	pregnant	Sweden	FALSE	https://doi.org/10.1016/j.chom.2015.04.303
CHVD	PRJEB6456	SAMEA2580133	infant	healthy	Sweden	FALSE	https://doi.org/10.1016/j.chom.2015.04.046
CHVD	PRJEB6456	SAMEA2580134	infant	healthy	Sweden	FALSE	https://doi.org/10.1016/j.chom.2015.04.146
CHVD	PRJEB6456	SAMEA2580135	infant	healthy	Sweden	FALSE	https://doi.org/10.1016/j.chom.2015.04.246
CHVD	PRJEB6456	SAMEA2580136	adult	pregnant	Sweden	FALSE	https://doi.org/10.1016/j.chom.2015.04.303
CHVD	PRJEB6456	SAMEA2580137	infant	healthy	Sweden	FALSE	https://doi.org/10.1016/j.chom.2015.04.045
CHVD	PRJEB6456	SAMEA2580138	infant	healthy	Sweden	FALSE	https://doi.org/10.1016/j.chom.2015.04.145
CHVD	PRJEB6456	SAMEA2580139	infant	healthy	Sweden	FALSE	https://doi.org/10.1016/j.chom.2015.04.245
CHVD	PRJEB6456	SAMEA2580140	adult	pregnant	Sweden	FALSE	https://doi.org/10.1016/j.chom.2015.04.303
CHVD	PRJEB6456	SAMEA2580141	infant	healthy	Sweden	FALSE	https://doi.org/10.1016/j.chom.2015.04.044
CHVD	PRJEB6456	SAMEA2580142	infant	healthy	Sweden	FALSE	https://doi.org/10.1016/j.chom.2015.04.043
CHVD	PRJEB6456	SAMEA2580143	infant	healthy	Sweden	FALSE	https://doi.org/10.1016/j.chom.2015.04.144
CHVD	PRJEB6456	SAMEA2580144	infant	healthy	Sweden	FALSE	https://doi.org/10.1016/j.chom.2015.04.244
CHVD	PRJEB6456	SAMEA2580145	adult	pregnant	Sweden	FALSE	https://doi.org/10.1016/j.chom.2015.04.303
CHVD	PRJEB6456	SAMEA2580146	infant	healthy	Sweden	FALSE	https://doi.org/10.1016/j.chom.2015.04.143
CHVD	PRJEB6456	SAMEA2580147	infant	healthy	Sweden	FALSE	https://doi.org/10.1016/j.chom.2015.04.243
CHVD	PRJEB6456	SAMEA2580148	adult	pregnant	Sweden	FALSE	https://doi.org/10.1016/j.chom.2015.04.303
CHVD	PRJEB6456	SAMEA2580149	infant	healthy	Sweden	FALSE	https://doi.org/10.1016/j.chom.2015.04.042
CHVD	PRJEB6456	SAMEA2580150	infant	healthy	Sweden	FALSE	https://doi.org/10.1016/j.chom.2015.04.142
CHVD	PRJEB6456	SAMEA2580151	infant	healthy	Sweden	FALSE	https://doi.org/10.1016/j.chom.2015.04.242
CHVD	PRJEB6456	SAMEA2580152	adult	pregnant	Sweden	FALSE	https://doi.org/10.1016/j.chom.2015.04.303
CHVD	PRJEB6456	SAMEA2580153	infant	healthy	Sweden	FALSE	https://doi.org/10.1016/j.chom.2015.04.041
CHVD	PRJEB6456	SAMEA2580154	infant	healthy	Sweden	FALSE	https://doi.org/10.1016/j.chom.2015.04.141
CHVD	PRJEB6456	SAMEA2580155	infant	healthy	Sweden	FALSE	https://doi.org/10.1016/j.chom.2015.04.241
CHVD	PRJEB6456	SAMEA2580156	adult	pregnant	Sweden	FALSE	https://doi.org/10.1016/j.chom.2015.04.303
CHVD	PRJEB6456	SAMEA2580157	infant	healthy	Sweden	FALSE	https://doi.org/10.1016/j.chom.2015.04.040
CHVD	PRJEB6456	SAMEA2580158	infant	healthy	Sweden	FALSE	https://doi.org/10.1016/j.chom.2015.04.140
CHVD	PRJEB6456	SAMEA2580159	infant	healthy	Sweden	FALSE	https://doi.org/10.1016/j.chom.2015.04.240
CHVD	PRJEB6456	SAMEA2580160	adult	pregnant	Sweden	FALSE	https://doi.org/10.1016/j.chom.2015.04.303
CHVD	PRJEB6456	SAMEA2580161	infant	healthy	Sweden	FALSE	https://doi.org/10.1016/j.chom.2015.04.039
CHVD	PRJEB6456	SAMEA2580162	infant	healthy	Sweden	FALSE	https://doi.org/10.1016/j.chom.2015.04.038
CHVD	PRJEB6456	SAMEA2580163	infant	healthy	Sweden	FALSE	https://doi.org/10.1016/j.chom.2015.04.139
CHVD	PRJEB6456	SAMEA2580164	infant	healthy	Sweden	FALSE	https://doi.org/10.1016/j.chom.2015.04.239
CHVD	PRJEB6456	SAMEA2580165	adult	pregnant	Sweden	FALSE	https://doi.org/10.1016/j.chom.2015.04.303
CHVD	PRJEB6456	SAMEA2580166	infant	healthy	Sweden	FALSE	https://doi.org/10.1016/j.chom.2015.04.138
CHVD	PRJEB6456	SAMEA2580167	infant	healthy	Sweden	FALSE	https://doi.org/10.1016/j.chom.2015.04.037
CHVD	PRJEB6456	SAMEA2580168	infant	healthy	Sweden	FALSE	https://doi.org/10.1016/j.chom.2015.04.137
CHVD	PRJEB6456	SAMEA2580169	infant	healthy	Sweden	FALSE	https://doi.org/10.1016/j.chom.2015.04.238
CHVD	PRJEB6456	SAMEA2580170	adult	pregnant	Sweden	FALSE	https://doi.org/10.1016/j.chom.2015.04.303
CHVD	PRJEB6456	SAMEA2580171	infant	healthy	Sweden	FALSE	https://doi.org/10.1016/j.chom.2015.04.237
CHVD	PRJEB6456	SAMEA2580172	adult	pregnant	Sweden	FALSE	https://doi.org/10.1016/j.chom.2015.04.303
CHVD	PRJEB6456	SAMEA2580173	infant	healthy	Sweden	FALSE	https://doi.org/10.1016/j.chom.2015.04.036
CHVD	PRJEB6456	SAMEA2580174	infant	healthy	Sweden	FALSE	https://doi.org/10.1016/j.chom.2015.04.136
CHVD	PRJEB6456	SAMEA2580175	infant	healthy	Sweden	FALSE	https://doi.org/10.1016/j.chom.2015.04.236
CHVD	PRJEB6456	SAMEA2580176	adult	pregnant	Sweden	FALSE	https://doi.org/10.1016/j.chom.2015.04.303
CHVD	PRJEB6456	SAMEA2580177	infant	healthy	Sweden	FALSE	https://doi.org/10.1016/j.chom.2015.04.035
CHVD	PRJEB6456	SAMEA2580178	infant	healthy	Sweden	FALSE	https://doi.org/10.1016/j.chom.2015.04.135
CHVD	PRJEB6456	SAMEA2580179	infant	healthy	Sweden	FALSE	https://doi.org/10.1016/j.chom.2015.04.235
CHVD	PRJEB6456	SAMEA2580180	adult	pregnant	Sweden	FALSE	https://doi.org/10.1016/j.chom.2015.04.303
CHVD	PRJEB6456	SAMEA2580181	infant	healthy	Sweden	FALSE	https://doi.org/10.1016/j.chom.2015.04.034
CHVD	PRJEB6456	SAMEA2580182	infant	healthy	Sweden	FALSE	https://doi.org/10.1016/j.chom.2015.04.134
CHVD	PRJEB6456	SAMEA2580183	infant	healthy	Sweden	FALSE	https://doi.org/10.1016/j.chom.2015.04.234
CHVD	PRJEB6456	SAMEA2580184	adult	pregnant	Sweden	FALSE	https://doi.org/10.1016/j.chom.2015.04.303
CHVD	PRJEB6456	SAMEA2580185	infant	healthy	Sweden	FALSE	https://doi.org/10.1016/j.chom.2015.04.033
CHVD	PRJEB6456	SAMEA2580186	infant	healthy	Sweden	FALSE	https://doi.org/10.1016/j.chom.2015.04.133
CHVD	PRJEB6456	SAMEA2580187	infant	healthy	Sweden	FALSE	https://doi.org/10.1016/j.chom.2015.04.233
CHVD	PRJEB6456	SAMEA2580188	adult	pregnant	Sweden	FALSE	https://doi.org/10.1016/j.chom.2015.04.303
CHVD	PRJEB6456	SAMEA2580189	infant	healthy	Sweden	FALSE	https://doi.org/10.1016/j.chom.2015.04.032
CHVD	PRJEB6456	SAMEA2580190	infant	healthy	Sweden	FALSE	https://doi.org/10.1016/j.chom.2015.04.132
CHVD	PRJEB6456	SAMEA2580191	infant	healthy	Sweden	FALSE	https://doi.org/10.1016/j.chom.2015.04.232
CHVD	PRJEB6456	SAMEA2580192	adult	pregnant	Sweden	FALSE	https://doi.org/10.1016/j.chom.2015.04.303
CHVD	PRJEB6456	SAMEA2580193	infant	healthy	Sweden	FALSE	https://doi.org/10.1016/j.chom.2015.04.031
CHVD	PRJEB6456	SAMEA2580194	infant	healthy	Sweden	FALSE	https://doi.org/10.1016/j.chom.2015.04.131
CHVD	PRJEB6456	SAMEA2580195	infant	healthy	Sweden	FALSE	https://doi.org/10.1016/j.chom.2015.04.231
CHVD	PRJEB6456	SAMEA2580196	adult	pregnant	Sweden	FALSE	https://doi.org/10.1016/j.chom.2015.04.303
CHVD	PRJEB6456	SAMEA2580197	infant	healthy	Sweden	FALSE	https://doi.org/10.1016/j.chom.2015.04.030
CHVD	PRJEB6456	SAMEA2580198	infant	healthy	Sweden	FALSE	https://doi.org/10.1016/j.chom.2015.04.130
CHVD	PRJEB6456	SAMEA2580199	infant	healthy	Sweden	FALSE	https://doi.org/10.1016/j.chom.2015.04.230
CHVD	PRJEB6456	SAMEA2580200	adult	pregnant	Sweden	FALSE	https://doi.org/10.1016/j.chom.2015.04.303
CHVD	PRJEB6456	SAMEA2580201	infant	healthy	Sweden	FALSE	https://doi.org/10.1016/j.chom.2015.04.029
CHVD	PRJEB6456	SAMEA2580202	infant	healthy	Sweden	FALSE	https://doi.org/10.1016/j.chom.2015.04.129
CHVD	PRJEB6456	SAMEA2580203	infant	healthy	Sweden	FALSE	https://doi.org/10.1016/j.chom.2015.04.229
CHVD	PRJEB6456	SAMEA2580204	adult	pregnant	Sweden	FALSE	https://doi.org/10.1016/j.chom.2015.04.303
CHVD	PRJEB6456	SAMEA2580205	infant	healthy	Sweden	FALSE	https://doi.org/10.1016/j.chom.2015.04.028
CHVD	PRJEB6456	SAMEA2580206	infant	healthy	Sweden	FALSE	https://doi.org/10.1016/j.chom.2015.04.128
CHVD	PRJEB6456	SAMEA2580207	infant	healthy	Sweden	FALSE	https://doi.org/10.1016/j.chom.2015.04.228
CHVD	PRJEB6456	SAMEA2580208	adult	pregnant	Sweden	FALSE	https://doi.org/10.1016/j.chom.2015.04.303
CHVD	PRJEB6456	SAMEA2580209	infant	healthy	Sweden	FALSE	https://doi.org/10.1016/j.chom.2015.04.027
CHVD	PRJEB6456	SAMEA2580210	infant	healthy	Sweden	FALSE	https://doi.org/10.1016/j.chom.2015.04.127
CHVD	PRJEB6456	SAMEA2580211	infant	healthy	Sweden	FALSE	https://doi.org/10.1016/j.chom.2015.04.227
CHVD	PRJEB6456	SAMEA2580212	adult	pregnant	Sweden	FALSE	https://doi.org/10.1016/j.chom.2015.04.303
CHVD	PRJEB6456	SAMEA2580213	infant	healthy	Sweden	FALSE	https://doi.org/10.1016/j.chom.2015.04.026
CHVD	PRJEB6456	SAMEA2580214	infant	healthy	Sweden	FALSE	https://doi.org/10.1016/j.chom.2015.04.126
CHVD	PRJEB6456	SAMEA2580215	infant	healthy	Sweden	FALSE	https://doi.org/10.1016/j.chom.2015.04.226
CHVD	PRJEB6456	SAMEA2580216	adult	pregnant	Sweden	FALSE	https://doi.org/10.1016/j.chom.2015.04.303
CHVD	PRJEB6456	SAMEA2580217	infant	healthy	Sweden	FALSE	https://doi.org/10.1016/j.chom.2015.04.025
CHVD	PRJEB6456	SAMEA2580218	infant	healthy	Sweden	FALSE	https://doi.org/10.1016/j.chom.2015.04.125
CHVD	PRJEB6456	SAMEA2580219	infant	healthy	Sweden	FALSE	https://doi.org/10.1016/j.chom.2015.04.225
CHVD	PRJEB6456	SAMEA2580220	adult	pregnant	Sweden	FALSE	https://doi.org/10.1016/j.chom.2015.04.303
CHVD	PRJEB6456	SAMEA2580221	infant	healthy	Sweden	FALSE	https://doi.org/10.1016/j.chom.2015.04.024
CHVD	PRJEB6456	SAMEA2580222	infant	healthy	Sweden	FALSE	https://doi.org/10.1016/j.chom.2015.04.124
CHVD	PRJEB6456	SAMEA2580223	infant	healthy	Sweden	FALSE	https://doi.org/10.1016/j.chom.2015.04.224
CHVD	PRJEB6456	SAMEA2580224	adult	pregnant	Sweden	FALSE	https://doi.org/10.1016/j.chom.2015.04.303
CHVD	PRJEB6456	SAMEA2580225	infant	healthy	Sweden	FALSE	https://doi.org/10.1016/j.chom.2015.04.023
CHVD	PRJEB6456	SAMEA2580226	infant	healthy	Sweden	FALSE	https://doi.org/10.1016/j.chom.2015.04.123
CHVD	PRJEB6456	SAMEA2580227	infant	healthy	Sweden	FALSE	https://doi.org/10.1016/j.chom.2015.04.223
CHVD	PRJEB6456	SAMEA2580228	adult	pregnant	Sweden	FALSE	https://doi.org/10.1016/j.chom.2015.04.303
CHVD	PRJEB6456	SAMEA2580229	infant	healthy	Sweden	FALSE	https://doi.org/10.1016/j.chom.2015.04.022
CHVD	PRJEB6456	SAMEA2580230	infant	healthy	Sweden	FALSE	https://doi.org/10.1016/j.chom.2015.04.122
CHVD	PRJEB6456	SAMEA2580231	infant	healthy	Sweden	FALSE	https://doi.org/10.1016/j.chom.2015.04.222
CHVD	PRJEB6456	SAMEA2580232	adult	pregnant	Sweden	FALSE	https://doi.org/10.1016/j.chom.2015.04.303
CHVD	PRJEB6456	SAMEA2580233	infant	healthy	Sweden	FALSE	https://doi.org/10.1016/j.chom.2015.04.021
CHVD	PRJEB6456	SAMEA2580234	infant	healthy	Sweden	FALSE	https://doi.org/10.1016/j.chom.2015.04.121
CHVD	PRJEB6456	SAMEA2580235	infant	healthy	Sweden	FALSE	https://doi.org/10.1016/j.chom.2015.04.221
CHVD	PRJEB6456	SAMEA2580236	adult	pregnant	Sweden	FALSE	https://doi.org/10.1016/j.chom.2015.04.303
CHVD	PRJEB6456	SAMEA2580237	infant	healthy	Sweden	FALSE	https://doi.org/10.1016/j.chom.2015.04.020
CHVD	PRJEB6456	SAMEA2580238	infant	healthy	Sweden	FALSE	https://doi.org/10.1016/j.chom.2015.04.120
CHVD	PRJEB6456	SAMEA2580239	infant	healthy	Sweden	FALSE	https://doi.org/10.1016/j.chom.2015.04.220
CHVD	PRJEB6456	SAMEA2580240	adult	pregnant	Sweden	FALSE	https://doi.org/10.1016/j.chom.2015.04.303
CHVD	PRJEB6456	SAMEA2580241	infant	healthy	Sweden	FALSE	https://doi.org/10.1016/j.chom.2015.04.019
CHVD	PRJEB6456	SAMEA2580242	infant	healthy	Sweden	FALSE	https://doi.org/10.1016/j.chom.2015.04.119
CHVD	PRJEB6456	SAMEA2580243	infant	healthy	Sweden	FALSE	https://doi.org/10.1016/j.chom.2015.04.219
CHVD	PRJEB6456	SAMEA2580244	adult	pregnant	Sweden	FALSE	https://doi.org/10.1016/j.chom.2015.04.303
CHVD	PRJEB6456	SAMEA2580245	infant	healthy	Sweden	FALSE	https://doi.org/10.1016/j.chom.2015.04.018
CHVD	PRJEB6456	SAMEA2580246	infant	healthy	Sweden	FALSE	https://doi.org/10.1016/j.chom.2015.04.118
CHVD	PRJEB6456	SAMEA2580247	infant	healthy	Sweden	FALSE	https://doi.org/10.1016/j.chom.2015.04.218
CHVD	PRJEB6456	SAMEA2580248	adult	pregnant	Sweden	FALSE	https://doi.org/10.1016/j.chom.2015.04.303
CHVD	PRJEB6456	SAMEA2580249	infant	healthy	Sweden	FALSE	https://doi.org/10.1016/j.chom.2015.04.017
CHVD	PRJEB6456	SAMEA2580250	infant	healthy	Sweden	FALSE	https://doi.org/10.1016/j.chom.2015.04.117
CHVD	PRJEB6456	SAMEA2580251	infant	healthy	Sweden	FALSE	https://doi.org/10.1016/j.chom.2015.04.217
CHVD	PRJEB6456	SAMEA2580252	adult	pregnant	Sweden	FALSE	https://doi.org/10.1016/j.chom.2015.04.303
CHVD	PRJEB6456	SAMEA2580253	infant	healthy	Sweden	FALSE	https://doi.org/10.1016/j.chom.2015.04.016
CHVD	PRJEB6456	SAMEA2580254	infant	healthy	Sweden	FALSE	https://doi.org/10.1016/j.chom.2015.04.116
CHVD	PRJEB6456	SAMEA2580255	infant	healthy	Sweden	FALSE	https://doi.org/10.1016/j.chom.2015.04.216
CHVD	PRJEB6456	SAMEA2580256	adult	pregnant	Sweden	FALSE	https://doi.org/10.1016/j.chom.2015.04.303
CHVD	PRJEB6456	SAMEA2580257	infant	healthy	Sweden	FALSE	https://doi.org/10.1016/j.chom.2015.04.015
CHVD	PRJEB6456	SAMEA2580258	infant	healthy	Sweden	FALSE	https://doi.org/10.1016/j.chom.2015.04.115
CHVD	PRJEB6456	SAMEA2580259	infant	healthy	Sweden	FALSE	https://doi.org/10.1016/j.chom.2015.04.215
CHVD	PRJEB6456	SAMEA2580260	adult	pregnant	Sweden	FALSE	https://doi.org/10.1016/j.chom.2015.04.303
CHVD	PRJEB6456	SAMEA2580261	infant	healthy	Sweden	FALSE	https://doi.org/10.1016/j.chom.2015.04.014
CHVD	PRJEB6456	SAMEA2580262	infant	healthy	Sweden	FALSE	https://doi.org/10.1016/j.chom.2015.04.114
CHVD	PRJEB6456	SAMEA2580263	infant	healthy	Sweden	FALSE	https://doi.org/10.1016/j.chom.2015.04.214
CHVD	PRJEB6456	SAMEA2580264	adult	pregnant	Sweden	FALSE	https://doi.org/10.1016/j.chom.2015.04.303
CHVD	PRJEB6456	SAMEA2580265	infant	healthy	Sweden	FALSE	https://doi.org/10.1016/j.chom.2015.04.013
CHVD	PRJEB6456	SAMEA2580266	infant	healthy	Sweden	FALSE	https://doi.org/10.1016/j.chom.2015.04.113
CHVD	PRJEB6456	SAMEA2580267	infant	healthy	Sweden	FALSE	https://doi.org/10.1016/j.chom.2015.04.213
CHVD	PRJEB6456	SAMEA2580268	adult	pregnant	Sweden	FALSE	https://doi.org/10.1016/j.chom.2015.04.303
CHVD	PRJEB6456	SAMEA2580269	infant	healthy	Sweden	FALSE	https://doi.org/10.1016/j.chom.2015.04.012
CHVD	PRJEB6456	SAMEA2580270	infant	healthy	Sweden	FALSE	https://doi.org/10.1016/j.chom.2015.04.112
CHVD	PRJEB6456	SAMEA2580271	infant	healthy	Sweden	FALSE	https://doi.org/10.1016/j.chom.2015.04.212
CHVD	PRJEB6456	SAMEA2580272	adult	pregnant	Sweden	FALSE	https://doi.org/10.1016/j.chom.2015.04.303
CHVD	PRJEB6456	SAMEA2580273	infant	healthy	Sweden	FALSE	https://doi.org/10.1016/j.chom.2015.04.011
CHVD	PRJEB6456	SAMEA2580274	infant	healthy	Sweden	FALSE	https://doi.org/10.1016/j.chom.2015.04.111
CHVD	PRJEB6456	SAMEA2580275	infant	healthy	Sweden	FALSE	https://doi.org/10.1016/j.chom.2015.04.211
CHVD	PRJEB6456	SAMEA2580276	adult	pregnant	Sweden	FALSE	https://doi.org/10.1016/j.chom.2015.04.303
CHVD	PRJEB6456	SAMEA2580277	infant	healthy	Sweden	FALSE	https://doi.org/10.1016/j.chom.2015.04.010
CHVD	PRJEB6456	SAMEA2580278	infant	healthy	Sweden	FALSE	https://doi.org/10.1016/j.chom.2015.04.110
CHVD	PRJEB6456	SAMEA2580279	infant	healthy	Sweden	FALSE	https://doi.org/10.1016/j.chom.2015.04.210
CHVD	PRJEB6456	SAMEA2580280	adult	pregnant	Sweden	FALSE	https://doi.org/10.1016/j.chom.2015.04.303
CHVD	PRJEB6456	SAMEA2580281	infant	healthy	Sweden	FALSE	https://doi.org/10.1016/j.chom.2015.04.009
CHVD	PRJEB6456	SAMEA2580282	infant	healthy	Sweden	FALSE	https://doi.org/10.1016/j.chom.2015.04.109
CHVD	PRJEB6456	SAMEA2580283	infant	healthy	Sweden	FALSE	https://doi.org/10.1016/j.chom.2015.04.209
CHVD	PRJEB6456	SAMEA2580284	adult	pregnant	Sweden	FALSE	https://doi.org/10.1016/j.chom.2015.04.303
CHVD	PRJEB6456	SAMEA2580285	infant	healthy	Sweden	FALSE	https://doi.org/10.1016/j.chom.2015.04.008
CHVD	PRJEB6456	SAMEA2580286	infant	healthy	Sweden	FALSE	https://doi.org/10.1016/j.chom.2015.04.108
CHVD	PRJEB6456	SAMEA2580287	infant	healthy	Sweden	FALSE	https://doi.org/10.1016/j.chom.2015.04.007
CHVD	PRJEB6456	SAMEA2580288	infant	healthy	Sweden	FALSE	https://doi.org/10.1016/j.chom.2015.04.107
CHVD	PRJEB6456	SAMEA2580289	infant	healthy	Sweden	FALSE	https://doi.org/10.1016/j.chom.2015.04.208
CHVD	PRJEB6456	SAMEA2580290	adult	pregnant	Sweden	FALSE	https://doi.org/10.1016/j.chom.2015.04.303
CHVD	PRJEB6456	SAMEA2580291	infant	healthy	Sweden	FALSE	https://doi.org/10.1016/j.chom.2015.04.207
CHVD	PRJEB6456	SAMEA2580292	adult	pregnant	Sweden	FALSE	https://doi.org/10.1016/j.chom.2015.04.303
CHVD	PRJEB6456	SAMEA2580293	infant	healthy	Sweden	FALSE	https://doi.org/10.1016/j.chom.2015.04.006
CHVD	PRJEB6456	SAMEA2580294	infant	healthy	Sweden	FALSE	https://doi.org/10.1016/j.chom.2015.04.106
CHVD	PRJEB6456	SAMEA2580295	infant	healthy	Sweden	FALSE	https://doi.org/10.1016/j.chom.2015.04.206
CHVD	PRJEB6456	SAMEA2580296	adult	pregnant	Sweden	FALSE	https://doi.org/10.1016/j.chom.2015.04.303
CHVD	PRJEB6456	SAMEA2580297	infant	healthy	Sweden	FALSE	https://doi.org/10.1016/j.chom.2015.04.005
CHVD	PRJEB6456	SAMEA2580298	infant	healthy	Sweden	FALSE	https://doi.org/10.1016/j.chom.2015.04.105
CHVD	PRJEB6456	SAMEA2580299	infant	healthy	Sweden	FALSE	https://doi.org/10.1016/j.chom.2015.04.205
CHVD	PRJEB6456	SAMEA2580300	adult	pregnant	Sweden	FALSE	https://doi.org/10.1016/j.chom.2015.04.303
CHVD	PRJEB6456	SAMEA2580301	infant	healthy	Sweden	FALSE	https://doi.org/10.1016/j.chom.2015.04.004
CHVD	PRJEB6456	SAMEA2580302	infant	healthy	Sweden	FALSE	https://doi.org/10.1016/j.chom.2015.04.104
CHVD	PRJEB6456	SAMEA2580303	infant	healthy	Sweden	FALSE	https://doi.org/10.1016/j.chom.2015.04.204
CHVD	PRJEB6456	SAMEA2580304	adult	pregnant	Sweden	FALSE	https://doi.org/10.1016/j.chom.2015.04.303
CHVD	PRJEB6997	SAMEA2737649	adult	rheumatoid arthritis	China	FALSE	https://doi.org/10.1038/nm.3914
CHVD	PRJEB6997	SAMEA2737650	adult	rheumatoid arthritis	China	FALSE	https://doi.org/10.1038/nm.3914
CHVD	PRJEB6997	SAMEA2737651	adult	rheumatoid arthritis	China	FALSE	https://doi.org/10.1038/nm.3914
CHVD	PRJEB6997	SAMEA2737652	adult	rheumatoid arthritis	China	FALSE	https://doi.org/10.1038/nm.3914
CHVD	PRJEB6997	SAMEA2737653	adult	rheumatoid arthritis	China	FALSE	https://doi.org/10.1038/nm.3914
CHVD	PRJEB6997	SAMEA2737654	adult	rheumatoid arthritis	China	FALSE	https://doi.org/10.1038/nm.3914
CHVD	PRJEB6997	SAMEA2737655	adult	rheumatoid arthritis	China	FALSE	https://doi.org/10.1038/nm.3914
CHVD	PRJEB6997	SAMEA2737656	adult	rheumatoid arthritis	China	FALSE	https://doi.org/10.1038/nm.3914
CHVD	PRJEB6997	SAMEA2737657	adult	rheumatoid arthritis	China	FALSE	https://doi.org/10.1038/nm.3914
CHVD	PRJEB6997	SAMEA2737658	adult	rheumatoid arthritis	China	FALSE	https://doi.org/10.1038/nm.3914
CHVD	PRJEB6997	SAMEA2737659	adult	rheumatoid arthritis	China	FALSE	https://doi.org/10.1038/nm.3914
CHVD	PRJEB6997	SAMEA2737660	adult	rheumatoid arthritis	China	FALSE	https://doi.org/10.1038/nm.3914
CHVD	PRJEB6997	SAMEA2737661	adult	rheumatoid arthritis	China	FALSE	https://doi.org/10.1038/nm.3914
CHVD	PRJEB6997	SAMEA2737662	adult	rheumatoid arthritis	China	FALSE	https://doi.org/10.1038/nm.3914
CHVD	PRJEB6997	SAMEA2737663	adult	rheumatoid arthritis	China	FALSE	https://doi.org/10.1038/nm.3914
CHVD	PRJEB6997	SAMEA2737664	adult	rheumatoid arthritis	China	FALSE	https://doi.org/10.1038/nm.3914
CHVD	PRJEB6997	SAMEA2737665	adult	rheumatoid arthritis	China	FALSE	https://doi.org/10.1038/nm.3914
CHVD	PRJEB6997	SAMEA2737666	adult	rheumatoid arthritis	China	FALSE	https://doi.org/10.1038/nm.3914
CHVD	PRJEB6997	SAMEA2737667	adult	rheumatoid arthritis	China	FALSE	https://doi.org/10.1038/nm.3914
CHVD	PRJEB6997	SAMEA2737668	adult	rheumatoid arthritis	China	FALSE	https://doi.org/10.1038/nm.3914
CHVD	PRJEB6997	SAMEA2737669	adult	rheumatoid arthritis	China	FALSE	https://doi.org/10.1038/nm.3914
CHVD	PRJEB6997	SAMEA2737670	adult	rheumatoid arthritis	China	FALSE	https://doi.org/10.1038/nm.3914
CHVD	PRJEB6997	SAMEA2737671	adult	rheumatoid arthritis	China	FALSE	https://doi.org/10.1038/nm.3914
CHVD	PRJEB6997	SAMEA2737672	adult	rheumatoid arthritis	China	FALSE	https://doi.org/10.1038/nm.3914
CHVD	PRJEB6997	SAMEA2737673	adult	rheumatoid arthritis	China	FALSE	https://doi.org/10.1038/nm.3914
CHVD	PRJEB6997	SAMEA2737674	adult	rheumatoid arthritis	China	FALSE	https://doi.org/10.1038/nm.3914
CHVD	PRJEB6997	SAMEA2737675	adult	rheumatoid arthritis	China	FALSE	https://doi.org/10.1038/nm.3914
CHVD	PRJEB6997	SAMEA2737676	adult	rheumatoid arthritis	China	FALSE	https://doi.org/10.1038/nm.3914
CHVD	PRJEB6997	SAMEA2737677	adult	rheumatoid arthritis	China	FALSE	https://doi.org/10.1038/nm.3914
CHVD	PRJEB6997	SAMEA2737678	adult	rheumatoid arthritis	China	FALSE	https://doi.org/10.1038/nm.3914
CHVD	PRJEB6997	SAMEA2737679	adult	rheumatoid arthritis	China	FALSE	https://doi.org/10.1038/nm.3914
CHVD	PRJEB6997	SAMEA2737680	adult	rheumatoid arthritis	China	FALSE	https://doi.org/10.1038/nm.3914
CHVD	PRJEB6997	SAMEA2737681	adult	rheumatoid arthritis	China	FALSE	https://doi.org/10.1038/nm.3914
CHVD	PRJEB6997	SAMEA2737682	adult	rheumatoid arthritis	China	FALSE	https://doi.org/10.1038/nm.3914
CHVD	PRJEB6997	SAMEA2737683	adult	rheumatoid arthritis	China	FALSE	https://doi.org/10.1038/nm.3914
CHVD	PRJEB6997	SAMEA2737684	adult	rheumatoid arthritis	China	FALSE	https://doi.org/10.1038/nm.3914
CHVD	PRJEB6997	SAMEA2737685	adult	rheumatoid arthritis	China	FALSE	https://doi.org/10.1038/nm.3914
CHVD	PRJEB6997	SAMEA2737686	adult	rheumatoid arthritis	China	FALSE	https://doi.org/10.1038/nm.3914
CHVD	PRJEB6997	SAMEA2737687	adult	rheumatoid arthritis	China	FALSE	https://doi.org/10.1038/nm.3914
CHVD	PRJEB6997	SAMEA2737688	adult	rheumatoid arthritis	China	FALSE	https://doi.org/10.1038/nm.3914
CHVD	PRJEB6997	SAMEA2737689	adult	rheumatoid arthritis	China	FALSE	https://doi.org/10.1038/nm.3914
CHVD	PRJEB6997	SAMEA2737690	adult	rheumatoid arthritis	China	FALSE	https://doi.org/10.1038/nm.3914
CHVD	PRJEB6997	SAMEA2737691	adult	rheumatoid arthritis	China	FALSE	https://doi.org/10.1038/nm.3914
CHVD	PRJEB6997	SAMEA2737692	adult	rheumatoid arthritis	China	FALSE	https://doi.org/10.1038/nm.3914
CHVD	PRJEB6997	SAMEA2737693	adult	rheumatoid arthritis	China	FALSE	https://doi.org/10.1038/nm.3914
CHVD	PRJEB6997	SAMEA2737694	adult	rheumatoid arthritis	China	FALSE	https://doi.org/10.1038/nm.3914
CHVD	PRJEB6997	SAMEA2737695	adult	rheumatoid arthritis	China	FALSE	https://doi.org/10.1038/nm.3914
CHVD	PRJEB6997	SAMEA2737696	adult	rheumatoid arthritis	China	FALSE	https://doi.org/10.1038/nm.3914
CHVD	PRJEB6997	SAMEA2737697	adult	rheumatoid arthritis	China	FALSE	https://doi.org/10.1038/nm.3914
CHVD	PRJEB6997	SAMEA2737698	adult	rheumatoid arthritis	China	FALSE	https://doi.org/10.1038/nm.3914
CHVD	PRJEB6997	SAMEA2737699	adult	rheumatoid arthritis	China	FALSE	https://doi.org/10.1038/nm.3914
CHVD	PRJEB6997	SAMEA2737700	adult	rheumatoid arthritis	China	FALSE	https://doi.org/10.1038/nm.3914
CHVD	PRJEB6997	SAMEA2737701	adult	rheumatoid arthritis	China	FALSE	https://doi.org/10.1038/nm.3914
CHVD	PRJEB6997	SAMEA2737702	adult	rheumatoid arthritis	China	FALSE	https://doi.org/10.1038/nm.3914
CHVD	PRJEB6997	SAMEA2737703	adult	rheumatoid arthritis	China	FALSE	https://doi.org/10.1038/nm.3914
CHVD	PRJEB6997	SAMEA2737704	adult	rheumatoid arthritis	China	FALSE	https://doi.org/10.1038/nm.3914
CHVD	PRJEB6997	SAMEA2737705	adult	rheumatoid arthritis	China	FALSE	https://doi.org/10.1038/nm.3914
CHVD	PRJEB6997	SAMEA2737706	adult	rheumatoid arthritis	China	FALSE	https://doi.org/10.1038/nm.3914
CHVD	PRJEB6997	SAMEA2737707	adult	rheumatoid arthritis	China	FALSE	https://doi.org/10.1038/nm.3914
CHVD	PRJEB6997	SAMEA2737708	adult	rheumatoid arthritis	China	FALSE	https://doi.org/10.1038/nm.3914
CHVD	PRJEB6997	SAMEA2737709	adult	rheumatoid arthritis	China	FALSE	https://doi.org/10.1038/nm.3914
CHVD	PRJEB6997	SAMEA2737710	adult	rheumatoid arthritis	China	FALSE	https://doi.org/10.1038/nm.3914
CHVD	PRJEB6997	SAMEA2737711	adult	rheumatoid arthritis	China	FALSE	https://doi.org/10.1038/nm.3914
CHVD	PRJEB6997	SAMEA2737712	adult	rheumatoid arthritis	China	FALSE	https://doi.org/10.1038/nm.3914
CHVD	PRJEB6997	SAMEA2737713	adult	rheumatoid arthritis	China	FALSE	https://doi.org/10.1038/nm.3914
CHVD	PRJEB6997	SAMEA2737714	adult	rheumatoid arthritis	China	FALSE	https://doi.org/10.1038/nm.3914
CHVD	PRJEB6997	SAMEA2737715	adult	rheumatoid arthritis	China	FALSE	https://doi.org/10.1038/nm.3914
CHVD	PRJEB6997	SAMEA2737716	adult	rheumatoid arthritis	China	FALSE	https://doi.org/10.1038/nm.3914
CHVD	PRJEB6997	SAMEA2737717	adult	rheumatoid arthritis	China	FALSE	https://doi.org/10.1038/nm.3914
CHVD	PRJEB6997	SAMEA2737718	adult	rheumatoid arthritis	China	FALSE	https://doi.org/10.1038/nm.3914
CHVD	PRJEB6997	SAMEA2737719	adult	rheumatoid arthritis	China	FALSE	https://doi.org/10.1038/nm.3914
CHVD	PRJEB6997	SAMEA2737720	adult	rheumatoid arthritis	China	FALSE	https://doi.org/10.1038/nm.3914
CHVD	PRJEB6997	SAMEA2737721	adult	rheumatoid arthritis	China	FALSE	https://doi.org/10.1038/nm.3914
CHVD	PRJEB6997	SAMEA2737722	adult	rheumatoid arthritis	China	FALSE	https://doi.org/10.1038/nm.3914
CHVD	PRJEB6997	SAMEA2737723	adult	rheumatoid arthritis	China	FALSE	https://doi.org/10.1038/nm.3914
CHVD	PRJEB6997	SAMEA2737724	adult	rheumatoid arthritis	China	FALSE	https://doi.org/10.1038/nm.3914
CHVD	PRJEB6997	SAMEA2737725	adult	rheumatoid arthritis	China	FALSE	https://doi.org/10.1038/nm.3914
CHVD	PRJEB6997	SAMEA2737726	adult	rheumatoid arthritis	China	FALSE	https://doi.org/10.1038/nm.3914
CHVD	PRJEB6997	SAMEA2737727	adult	rheumatoid arthritis	China	FALSE	https://doi.org/10.1038/nm.3914
CHVD	PRJEB6997	SAMEA2737728	adult	rheumatoid arthritis	China	FALSE	https://doi.org/10.1038/nm.3914
CHVD	PRJEB6997	SAMEA2737729	adult	rheumatoid arthritis	China	FALSE	https://doi.org/10.1038/nm.3914
CHVD	PRJEB6997	SAMEA2737730	adult	rheumatoid arthritis	China	FALSE	https://doi.org/10.1038/nm.3914
CHVD	PRJEB6997	SAMEA2737731	adult	rheumatoid arthritis	China	FALSE	https://doi.org/10.1038/nm.3914
CHVD	PRJEB6997	SAMEA2737732	adult	rheumatoid arthritis	China	FALSE	https://doi.org/10.1038/nm.3914
CHVD	PRJEB6997	SAMEA2737733	adult	rheumatoid arthritis	China	FALSE	https://doi.org/10.1038/nm.3914
CHVD	PRJEB6997	SAMEA2737734	adult	rheumatoid arthritis	China	FALSE	https://doi.org/10.1038/nm.3914
CHVD	PRJEB6997	SAMEA2737735	adult	rheumatoid arthritis	China	FALSE	https://doi.org/10.1038/nm.3914
CHVD	PRJEB6997	SAMEA2737736	adult	rheumatoid arthritis	China	FALSE	https://doi.org/10.1038/nm.3914
CHVD	PRJEB6997	SAMEA2737737	adult	rheumatoid arthritis	China	FALSE	https://doi.org/10.1038/nm.3914
CHVD	PRJEB6997	SAMEA2737738	adult	rheumatoid arthritis	China	FALSE	https://doi.org/10.1038/nm.3914
CHVD	PRJEB6997	SAMEA2737739	adult	rheumatoid arthritis	China	FALSE	https://doi.org/10.1038/nm.3914
CHVD	PRJEB6997	SAMEA2737740	adult	rheumatoid arthritis	China	FALSE	https://doi.org/10.1038/nm.3914
CHVD	PRJEB6997	SAMEA2737741	adult	rheumatoid arthritis	China	FALSE	https://doi.org/10.1038/nm.3914
CHVD	PRJEB6997	SAMEA2737742	adult	rheumatoid arthritis	China	FALSE	https://doi.org/10.1038/nm.3914
CHVD	PRJEB6997	SAMEA2737743	adult	rheumatoid arthritis	China	FALSE	https://doi.org/10.1038/nm.3914
CHVD	PRJEB6997	SAMEA2737744	adult	rheumatoid arthritis	China	FALSE	https://doi.org/10.1038/nm.3914
CHVD	PRJEB6997	SAMEA2737745	adult	rheumatoid arthritis	China	FALSE	https://doi.org/10.1038/nm.3914
CHVD	PRJEB6997	SAMEA2737746	adult	rheumatoid arthritis	China	FALSE	https://doi.org/10.1038/nm.3914
CHVD	PRJEB6997	SAMEA2737747	adult	rheumatoid arthritis	China	FALSE	https://doi.org/10.1038/nm.3914
CHVD	PRJEB6997	SAMEA2737748	adult	rheumatoid arthritis	China	FALSE	https://doi.org/10.1038/nm.3914
CHVD	PRJEB6997	SAMEA2737749	adult	rheumatoid arthritis	China	FALSE	https://doi.org/10.1038/nm.3914
CHVD	PRJEB6997	SAMEA2737750	adult	rheumatoid arthritis	China	FALSE	https://doi.org/10.1038/nm.3914
CHVD	PRJEB6997	SAMEA2737751	adult	rheumatoid arthritis	China	FALSE	https://doi.org/10.1038/nm.3914
CHVD	PRJEB6997	SAMEA2737752	adult	rheumatoid arthritis	China	FALSE	https://doi.org/10.1038/nm.3914
CHVD	PRJEB6997	SAMEA2737753	adult	rheumatoid arthritis	China	FALSE	https://doi.org/10.1038/nm.3914
CHVD	PRJEB6997	SAMEA2737754	adult	rheumatoid arthritis	China	FALSE	https://doi.org/10.1038/nm.3914
CHVD	PRJEB6997	SAMEA2737755	adult	rheumatoid arthritis	China	FALSE	https://doi.org/10.1038/nm.3914
CHVD	PRJEB6997	SAMEA2737756	adult	rheumatoid arthritis	China	FALSE	https://doi.org/10.1038/nm.3914
CHVD	PRJEB6997	SAMEA2737757	adult	rheumatoid arthritis	China	FALSE	https://doi.org/10.1038/nm.3914
CHVD	PRJEB6997	SAMEA2737758	adult	rheumatoid arthritis	China	FALSE	https://doi.org/10.1038/nm.3914
CHVD	PRJEB6997	SAMEA2737759	adult	rheumatoid arthritis	China	FALSE	https://doi.org/10.1038/nm.3914
CHVD	PRJEB6997	SAMEA2737760	adult	rheumatoid arthritis	China	FALSE	https://doi.org/10.1038/nm.3914
CHVD	PRJEB6997	SAMEA2737761	adult	rheumatoid arthritis	China	FALSE	https://doi.org/10.1038/nm.3914
CHVD	PRJEB6997	SAMEA2737762	adult	rheumatoid arthritis	China	FALSE	https://doi.org/10.1038/nm.3914
CHVD	PRJEB6997	SAMEA2737763	adult	rheumatoid arthritis	China	FALSE	https://doi.org/10.1038/nm.3914
CHVD	PRJEB6997	SAMEA2737764	adult	rheumatoid arthritis	China	FALSE	https://doi.org/10.1038/nm.3914
CHVD	PRJEB6997	SAMEA2737765	adult	rheumatoid arthritis	China	FALSE	https://doi.org/10.1038/nm.3914
CHVD	PRJEB6997	SAMEA2737766	adult	rheumatoid arthritis	China	FALSE	https://doi.org/10.1038/nm.3914
CHVD	PRJEB6997	SAMEA2737767	adult	rheumatoid arthritis	China	FALSE	https://doi.org/10.1038/nm.3914
CHVD	PRJEB6997	SAMEA2737768	adult	rheumatoid arthritis	China	FALSE	https://doi.org/10.1038/nm.3914
CHVD	PRJEB6997	SAMEA2737769	adult	rheumatoid arthritis	China	FALSE	https://doi.org/10.1038/nm.3914
CHVD	PRJEB6997	SAMEA2737770	adult	rheumatoid arthritis	China	FALSE	https://doi.org/10.1038/nm.3914
CHVD	PRJEB6997	SAMEA2737771	adult	rheumatoid arthritis	China	FALSE	https://doi.org/10.1038/nm.3914
CHVD	PRJEB6997	SAMEA2737772	adult	rheumatoid arthritis	China	FALSE	https://doi.org/10.1038/nm.3914
CHVD	PRJEB6997	SAMEA2737773	adult	rheumatoid arthritis	China	FALSE	https://doi.org/10.1038/nm.3914
CHVD	PRJEB6997	SAMEA2737774	adult	rheumatoid arthritis	China	FALSE	https://doi.org/10.1038/nm.3914
CHVD	PRJEB6997	SAMEA2737775	adult	rheumatoid arthritis	China	FALSE	https://doi.org/10.1038/nm.3914
CHVD	PRJEB6997	SAMEA2737776	adult	rheumatoid arthritis	China	FALSE	https://doi.org/10.1038/nm.3914
CHVD	PRJEB6997	SAMEA2737777	adult	rheumatoid arthritis	China	FALSE	https://doi.org/10.1038/nm.3914
CHVD	PRJEB6997	SAMEA2737778	adult	rheumatoid arthritis	China	FALSE	https://doi.org/10.1038/nm.3914
CHVD	PRJEB6997	SAMEA2737779	adult	rheumatoid arthritis	China	FALSE	https://doi.org/10.1038/nm.3914
CHVD	PRJEB6997	SAMEA2737780	adult	rheumatoid arthritis	China	FALSE	https://doi.org/10.1038/nm.3914
CHVD	PRJEB6997	SAMEA2737781	adult	rheumatoid arthritis	China	FALSE	https://doi.org/10.1038/nm.3914
CHVD	PRJEB6997	SAMEA2737782	adult	rheumatoid arthritis	China	FALSE	https://doi.org/10.1038/nm.3914
CHVD	PRJEB6997	SAMEA2737783	adult	rheumatoid arthritis	China	FALSE	https://doi.org/10.1038/nm.3914
CHVD	PRJEB6997	SAMEA2737784	adult	rheumatoid arthritis	China	FALSE	https://doi.org/10.1038/nm.3914
CHVD	PRJEB6997	SAMEA2737785	adult	rheumatoid arthritis	China	FALSE	https://doi.org/10.1038/nm.3914
CHVD	PRJEB6997	SAMEA2737786	adult	rheumatoid arthritis	China	FALSE	https://doi.org/10.1038/nm.3914
CHVD	PRJEB6997	SAMEA2737787	adult	rheumatoid arthritis	China	FALSE	https://doi.org/10.1038/nm.3914
CHVD	PRJEB6997	SAMEA2737788	adult	rheumatoid arthritis	China	FALSE	https://doi.org/10.1038/nm.3914
CHVD	PRJEB6997	SAMEA2737789	adult	rheumatoid arthritis	China	FALSE	https://doi.org/10.1038/nm.3914
CHVD	PRJEB6997	SAMEA2737790	adult	rheumatoid arthritis	China	FALSE	https://doi.org/10.1038/nm.3914
CHVD	PRJEB6997	SAMEA2737791	adult	rheumatoid arthritis	China	FALSE	https://doi.org/10.1038/nm.3914
CHVD	PRJEB6997	SAMEA2737792	adult	rheumatoid arthritis	China	FALSE	https://doi.org/10.1038/nm.3914
CHVD	PRJEB6997	SAMEA2737793	adult	rheumatoid arthritis	China	FALSE	https://doi.org/10.1038/nm.3914
CHVD	PRJEB6997	SAMEA2737794	adult	rheumatoid arthritis	China	FALSE	https://doi.org/10.1038/nm.3914
CHVD	PRJEB6997	SAMEA2737795	adult	rheumatoid arthritis	China	FALSE	https://doi.org/10.1038/nm.3914
CHVD	PRJEB6997	SAMEA2737796	adult	rheumatoid arthritis	China	FALSE	https://doi.org/10.1038/nm.3914
CHVD	PRJEB6997	SAMEA2737797	adult	rheumatoid arthritis	China	FALSE	https://doi.org/10.1038/nm.3914
CHVD	PRJEB6997	SAMEA2737798	adult	rheumatoid arthritis	China	FALSE	https://doi.org/10.1038/nm.3914
CHVD	PRJEB6997	SAMEA2737799	adult	rheumatoid arthritis	China	FALSE	https://doi.org/10.1038/nm.3914
CHVD	PRJEB6997	SAMEA2737800	adult	rheumatoid arthritis	China	FALSE	https://doi.org/10.1038/nm.3914
CHVD	PRJEB6997	SAMEA2737801	adult	rheumatoid arthritis	China	FALSE	https://doi.org/10.1038/nm.3914
CHVD	PRJEB6997	SAMEA2737802	adult	rheumatoid arthritis	China	FALSE	https://doi.org/10.1038/nm.3914
CHVD	PRJEB6997	SAMEA2737803	adult	rheumatoid arthritis	China	FALSE	https://doi.org/10.1038/nm.3914
CHVD	PRJEB6997	SAMEA2737804	adult	rheumatoid arthritis	China	FALSE	https://doi.org/10.1038/nm.3914
CHVD	PRJEB6997	SAMEA2737805	adult	rheumatoid arthritis	China	FALSE	https://doi.org/10.1038/nm.3914
CHVD	PRJEB6997	SAMEA2737806	adult	rheumatoid arthritis	China	FALSE	https://doi.org/10.1038/nm.3914
CHVD	PRJEB6997	SAMEA2737807	adult	rheumatoid arthritis	China	FALSE	https://doi.org/10.1038/nm.3914
CHVD	PRJEB6997	SAMEA2737808	adult	rheumatoid arthritis	China	FALSE	https://doi.org/10.1038/nm.3914
CHVD	PRJEB6997	SAMEA2737809	adult	rheumatoid arthritis	China	FALSE	https://doi.org/10.1038/nm.3914
CHVD	PRJEB6997	SAMEA2737810	adult	rheumatoid arthritis	China	FALSE	https://doi.org/10.1038/nm.3914
CHVD	PRJEB6997	SAMEA2737811	adult	rheumatoid arthritis	China	FALSE	https://doi.org/10.1038/nm.3914
CHVD	PRJEB6997	SAMEA2737812	adult	rheumatoid arthritis	China	FALSE	https://doi.org/10.1038/nm.3914
CHVD	PRJEB6997	SAMEA2737813	adult	rheumatoid arthritis	China	FALSE	https://doi.org/10.1038/nm.3914
CHVD	PRJEB6997	SAMEA2737814	adult	rheumatoid arthritis	China	FALSE	https://doi.org/10.1038/nm.3914
CHVD	PRJEB6997	SAMEA2737815	adult	rheumatoid arthritis	China	FALSE	https://doi.org/10.1038/nm.3914
CHVD	PRJEB6997	SAMEA2737816	adult	rheumatoid arthritis	China	FALSE	https://doi.org/10.1038/nm.3914
CHVD	PRJEB6997	SAMEA2737817	adult	rheumatoid arthritis	China	FALSE	https://doi.org/10.1038/nm.3914
CHVD	PRJEB6997	SAMEA2737818	adult	rheumatoid arthritis	China	FALSE	https://doi.org/10.1038/nm.3914
CHVD	PRJEB6997	SAMEA2737819	adult	rheumatoid arthritis	China	FALSE	https://doi.org/10.1038/nm.3914
CHVD	PRJEB6997	SAMEA2737820	adult	rheumatoid arthritis	China	FALSE	https://doi.org/10.1038/nm.3914
CHVD	PRJEB6997	SAMEA2737821	adult	rheumatoid arthritis	China	FALSE	https://doi.org/10.1038/nm.3914
CHVD	PRJEB6997	SAMEA2737822	adult	rheumatoid arthritis	China	FALSE	https://doi.org/10.1038/nm.3914
CHVD	PRJEB6997	SAMEA2737823	adult	rheumatoid arthritis	China	FALSE	https://doi.org/10.1038/nm.3914
CHVD	PRJEB6997	SAMEA2737824	adult	rheumatoid arthritis	China	FALSE	https://doi.org/10.1038/nm.3914
CHVD	PRJEB6997	SAMEA2737825	adult	rheumatoid arthritis	China	FALSE	https://doi.org/10.1038/nm.3914
CHVD	PRJEB6997	SAMEA2737826	adult	rheumatoid arthritis	China	FALSE	https://doi.org/10.1038/nm.3914
CHVD	PRJEB6997	SAMEA2737827	adult	rheumatoid arthritis	China	FALSE	https://doi.org/10.1038/nm.3914
CHVD	PRJEB6997	SAMEA2737828	adult	rheumatoid arthritis	China	FALSE	https://doi.org/10.1038/nm.3914
CHVD	PRJEB6997	SAMEA2737829	adult	rheumatoid arthritis	China	FALSE	https://doi.org/10.1038/nm.3914
CHVD	PRJEB6997	SAMEA2737830	adult	rheumatoid arthritis	China	FALSE	https://doi.org/10.1038/nm.3914
CHVD	PRJEB6997	SAMEA2737831	adult	rheumatoid arthritis	China	FALSE	https://doi.org/10.1038/nm.3914
CHVD	PRJEB6997	SAMEA2737832	adult	rheumatoid arthritis	China	FALSE	https://doi.org/10.1038/nm.3914
CHVD	PRJEB6997	SAMEA2737833	adult	rheumatoid arthritis	China	FALSE	https://doi.org/10.1038/nm.3914
CHVD	PRJEB6997	SAMEA2737834	adult	rheumatoid arthritis	China	FALSE	https://doi.org/10.1038/nm.3914
CHVD	PRJEB6997	SAMEA2737835	adult	rheumatoid arthritis	China	FALSE	https://doi.org/10.1038/nm.3914
CHVD	PRJEB6997	SAMEA2737836	adult	rheumatoid arthritis	China	FALSE	https://doi.org/10.1038/nm.3914
CHVD	PRJEB6997	SAMEA2737837	adult	rheumatoid arthritis	China	FALSE	https://doi.org/10.1038/nm.3914
CHVD	PRJEB6997	SAMEA2737838	adult	rheumatoid arthritis	China	FALSE	https://doi.org/10.1038/nm.3914
CHVD	PRJEB6997	SAMEA2737839	adult	rheumatoid arthritis	China	FALSE	https://doi.org/10.1038/nm.3914
CHVD	PRJEB6997	SAMEA2737840	adult	rheumatoid arthritis	China	FALSE	https://doi.org/10.1038/nm.3914
CHVD	PRJEB6997	SAMEA2737841	adult	rheumatoid arthritis	China	FALSE	https://doi.org/10.1038/nm.3914
CHVD	PRJEB6997	SAMEA2737842	adult	rheumatoid arthritis	China	FALSE	https://doi.org/10.1038/nm.3914
CHVD	PRJEB6997	SAMEA2737843	adult	rheumatoid arthritis	China	FALSE	https://doi.org/10.1038/nm.3914
CHVD	PRJEB6997	SAMEA2737844	adult	rheumatoid arthritis	China	FALSE	https://doi.org/10.1038/nm.3914
CHVD	PRJEB6997	SAMEA2737845	adult	rheumatoid arthritis	China	FALSE	https://doi.org/10.1038/nm.3914
CHVD	PRJEB6997	SAMEA2737846	adult	rheumatoid arthritis	China	FALSE	https://doi.org/10.1038/nm.3914
CHVD	PRJEB6997	SAMEA2737847	adult	rheumatoid arthritis	China	FALSE	https://doi.org/10.1038/nm.3914
CHVD	PRJEB6997	SAMEA2737848	adult	rheumatoid arthritis	China	FALSE	https://doi.org/10.1038/nm.3914
CHVD	PRJEB6997	SAMEA2737849	adult	rheumatoid arthritis	China	FALSE	https://doi.org/10.1038/nm.3914
CHVD	PRJEB6997	SAMEA2737850	adult	rheumatoid arthritis	China	FALSE	https://doi.org/10.1038/nm.3914
CHVD	PRJEB6997	SAMEA2737851	adult	rheumatoid arthritis	China	FALSE	https://doi.org/10.1038/nm.3914
CHVD	PRJEB6997	SAMEA2737852	adult	rheumatoid arthritis	China	FALSE	https://doi.org/10.1038/nm.3914
CHVD	PRJEB6997	SAMEA2737853	adult	rheumatoid arthritis	China	FALSE	https://doi.org/10.1038/nm.3914
CHVD	PRJEB6997	SAMEA2737854	adult	rheumatoid arthritis	China	FALSE	https://doi.org/10.1038/nm.3914
CHVD	PRJEB6997	SAMEA2737855	adult	rheumatoid arthritis	China	FALSE	https://doi.org/10.1038/nm.3914
CHVD	PRJEB6997	SAMEA2737856	adult	rheumatoid arthritis	China	FALSE	https://doi.org/10.1038/nm.3914
CHVD	PRJEB6997	SAMEA2737857	adult	rheumatoid arthritis	China	FALSE	https://doi.org/10.1038/nm.3914
CHVD	PRJEB6997	SAMEA2737858	adult	rheumatoid arthritis	China	FALSE	https://doi.org/10.1038/nm.3914
CHVD	PRJEB6997	SAMEA2737859	adult	rheumatoid arthritis	China	FALSE	https://doi.org/10.1038/nm.3914
CHVD	PRJEB6997	SAMEA2737860	adult	rheumatoid arthritis	China	FALSE	https://doi.org/10.1038/nm.3914
CHVD	PRJEB6997	SAMEA2737861	adult	rheumatoid arthritis	China	FALSE	https://doi.org/10.1038/nm.3914
CHVD	PRJEB6997	SAMEA2737862	adult	rheumatoid arthritis	China	FALSE	https://doi.org/10.1038/nm.3914
CHVD	PRJEB6997	SAMEA2737863	adult	rheumatoid arthritis	China	FALSE	https://doi.org/10.1038/nm.3914
CHVD	PRJEB6997	SAMEA2737864	adult	rheumatoid arthritis	China	FALSE	https://doi.org/10.1038/nm.3914
CHVD	PRJEB6997	SAMEA2737865	adult	rheumatoid arthritis	China	FALSE	https://doi.org/10.1038/nm.3914
CHVD	PRJEB6997	SAMEA2737866	adult	rheumatoid arthritis	China	FALSE	https://doi.org/10.1038/nm.3914
CHVD	PRJEB6997	SAMEA2737867	adult	rheumatoid arthritis	China	FALSE	https://doi.org/10.1038/nm.3914
CHVD	PRJEB6997	SAMEA2737868	adult	rheumatoid arthritis	China	FALSE	https://doi.org/10.1038/nm.3914
CHVD	PRJEB6997	SAMEA2737869	adult	rheumatoid arthritis	China	FALSE	https://doi.org/10.1038/nm.3914
CHVD	PRJEB6997	SAMEA2737870	adult	rheumatoid arthritis	China	FALSE	https://doi.org/10.1038/nm.3914
CHVD	PRJEB6997	SAMEA2737871	adult	rheumatoid arthritis	China	FALSE	https://doi.org/10.1038/nm.3914
CHVD	PRJEB6997	SAMEA2737872	adult	rheumatoid arthritis	China	FALSE	https://doi.org/10.1038/nm.3914
CHVD	PRJEB6997	SAMEA2737873	adult	rheumatoid arthritis	China	FALSE	https://doi.org/10.1038/nm.3914
CHVD	PRJEB6997	SAMEA2737874	adult	rheumatoid arthritis	China	FALSE	https://doi.org/10.1038/nm.3914
CHVD	PRJEB6997	SAMEA2737875	adult	rheumatoid arthritis	China	FALSE	https://doi.org/10.1038/nm.3914
CHVD	PRJEB6997	SAMEA2737876	adult	rheumatoid arthritis	China	FALSE	https://doi.org/10.1038/nm.3914
CHVD	PRJEB6997	SAMEA2737877	adult	rheumatoid arthritis	China	FALSE	https://doi.org/10.1038/nm.3914
CHVD	PRJEB6997	SAMEA2737878	adult	rheumatoid arthritis	China	FALSE	https://doi.org/10.1038/nm.3914
CHVD	PRJEB6997	SAMEA2737879	adult	rheumatoid arthritis	China	FALSE	https://doi.org/10.1038/nm.3914
CHVD	PRJEB6997	SAMEA2737880	adult	rheumatoid arthritis	China	FALSE	https://doi.org/10.1038/nm.3914
CHVD	PRJEB13870	SAMEA3951606	adult	healthy	China	FALSE	https://doi.org/10.1186/s40168-016-0222-x
CHVD	PRJEB13870	SAMEA3951607	adult	healthy	China	FALSE	https://doi.org/10.1186/s40168-016-0222-x
CHVD	PRJEB13870	SAMEA3951608	adult	healthy	China	FALSE	https://doi.org/10.1186/s40168-016-0222-x
CHVD	PRJEB13870	SAMEA3951609	adult	healthy	China	FALSE	https://doi.org/10.1186/s40168-016-0222-x
CHVD	PRJEB13870	SAMEA3951610	adult	healthy	China	FALSE	https://doi.org/10.1186/s40168-016-0222-x
CHVD	PRJEB13870	SAMEA3951611	adult	healthy	China	FALSE	https://doi.org/10.1186/s40168-016-0222-x
CHVD	PRJEB13870	SAMEA3951612	adult	healthy	China	FALSE	https://doi.org/10.1186/s40168-016-0222-x
CHVD	PRJEB13870	SAMEA3951613	adult	healthy	China	FALSE	https://doi.org/10.1186/s40168-016-0222-x
CHVD	PRJEB13870	SAMEA3951614	adult	healthy	China	FALSE	https://doi.org/10.1186/s40168-016-0222-x
CHVD	PRJEB13870	SAMEA3951615	adult	healthy	China	FALSE	https://doi.org/10.1186/s40168-016-0222-x
CHVD	PRJEB13870	SAMEA3951616	adult	healthy	China	FALSE	https://doi.org/10.1186/s40168-016-0222-x
CHVD	PRJEB13870	SAMEA3951617	adult	healthy	China	FALSE	https://doi.org/10.1186/s40168-016-0222-x
CHVD	PRJEB13870	SAMEA3951618	adult	healthy	China	FALSE	https://doi.org/10.1186/s40168-016-0222-x
CHVD	PRJEB13870	SAMEA3951619	adult	healthy	China	FALSE	https://doi.org/10.1186/s40168-016-0222-x
CHVD	PRJEB13870	SAMEA3951620	adult	healthy	China	FALSE	https://doi.org/10.1186/s40168-016-0222-x
CHVD	PRJEB13870	SAMEA3951621	adult	healthy	China	FALSE	https://doi.org/10.1186/s40168-016-0222-x
CHVD	PRJEB13870	SAMEA3951622	adult	healthy	China	FALSE	https://doi.org/10.1186/s40168-016-0222-x
CHVD	PRJEB13870	SAMEA3951623	adult	healthy	China	FALSE	https://doi.org/10.1186/s40168-016-0222-x
CHVD	PRJEB13870	SAMEA3951624	adult	healthy	China	FALSE	https://doi.org/10.1186/s40168-016-0222-x
CHVD	PRJEB13870	SAMEA3951625	adult	healthy	China	FALSE	https://doi.org/10.1186/s40168-016-0222-x
CHVD	PRJEB13870	SAMEA3951626	adult	healthy	China	FALSE	https://doi.org/10.1186/s40168-016-0222-x
CHVD	PRJEB13870	SAMEA3951627	adult	healthy	China	FALSE	https://doi.org/10.1186/s40168-016-0222-x
CHVD	PRJEB13870	SAMEA3951628	adult	healthy	China	FALSE	https://doi.org/10.1186/s40168-016-0222-x
CHVD	PRJEB13870	SAMEA3951629	adult	healthy	China	FALSE	https://doi.org/10.1186/s40168-016-0222-x
CHVD	PRJEB13870	SAMEA3951630	adult	healthy	China	FALSE	https://doi.org/10.1186/s40168-016-0222-x
CHVD	PRJEB13870	SAMEA3951631	adult	healthy	China	FALSE	https://doi.org/10.1186/s40168-016-0222-x
CHVD	PRJEB13870	SAMEA3951632	adult	healthy	China	FALSE	https://doi.org/10.1186/s40168-016-0222-x
CHVD	PRJEB13870	SAMEA3951633	adult	healthy	China	FALSE	https://doi.org/10.1186/s40168-016-0222-x
CHVD	PRJEB13870	SAMEA3951634	adult	healthy	China	FALSE	https://doi.org/10.1186/s40168-016-0222-x
CHVD	PRJEB13870	SAMEA3951635	adult	healthy	China	FALSE	https://doi.org/10.1186/s40168-016-0222-x
CHVD	PRJEB13870	SAMEA3951636	adult	healthy	China	FALSE	https://doi.org/10.1186/s40168-016-0222-x
CHVD	PRJEB13870	SAMEA3951637	adult	healthy	China	FALSE	https://doi.org/10.1186/s40168-016-0222-x
CHVD	PRJEB13870	SAMEA3951638	adult	healthy	China	FALSE	https://doi.org/10.1186/s40168-016-0222-x
CHVD	PRJEB13870	SAMEA3951639	adult	healthy	China	FALSE	https://doi.org/10.1186/s40168-016-0222-x
CHVD	PRJEB13870	SAMEA3951640	adult	healthy	China	FALSE	https://doi.org/10.1186/s40168-016-0222-x
CHVD	PRJEB13870	SAMEA3951641	adult	healthy	China	FALSE	https://doi.org/10.1186/s40168-016-0222-x
CHVD	PRJEB13870	SAMEA3951642	adult	healthy	China	FALSE	https://doi.org/10.1186/s40168-016-0222-x
CHVD	PRJEB13870	SAMEA3951643	adult	healthy	China	FALSE	https://doi.org/10.1186/s40168-016-0222-x
CHVD	PRJEB13870	SAMEA3951644	adult	healthy	China	FALSE	https://doi.org/10.1186/s40168-016-0222-x
CHVD	PRJEB13870	SAMEA3951645	adult	healthy	China	FALSE	https://doi.org/10.1186/s40168-016-0222-x
CHVD	PRJEB13870	SAMEA3951646	adult	healthy	China	FALSE	https://doi.org/10.1186/s40168-016-0222-x
CHVD	PRJEB13870	SAMEA3951647	adult	healthy	China	FALSE	https://doi.org/10.1186/s40168-016-0222-x
CHVD	PRJEB13870	SAMEA3951648	adult	healthy	China	FALSE	https://doi.org/10.1186/s40168-016-0222-x
CHVD	PRJEB13870	SAMEA3951649	adult	healthy	China	FALSE	https://doi.org/10.1186/s40168-016-0222-x
CHVD	PRJEB13870	SAMEA3951650	adult	healthy	China	FALSE	https://doi.org/10.1186/s40168-016-0222-x
CHVD	PRJEB13870	SAMEA3951651	adult	healthy	China	FALSE	https://doi.org/10.1186/s40168-016-0222-x
CHVD	PRJEB13870	SAMEA3951652	adult	healthy	China	FALSE	https://doi.org/10.1186/s40168-016-0222-x
CHVD	PRJEB13870	SAMEA3951653	adult	healthy	China	FALSE	https://doi.org/10.1186/s40168-016-0222-x
CHVD	PRJEB13870	SAMEA3951654	adult	healthy	China	FALSE	https://doi.org/10.1186/s40168-016-0222-x
CHVD	PRJEB13870	SAMEA3951655	adult	healthy	China	FALSE	https://doi.org/10.1186/s40168-016-0222-x
CHVD	PRJEB13870	SAMEA3951656	adult	healthy	China	FALSE	https://doi.org/10.1186/s40168-016-0222-x
CHVD	PRJEB13870	SAMEA3951657	adult	healthy	China	FALSE	https://doi.org/10.1186/s40168-016-0222-x
CHVD	PRJEB13870	SAMEA3951658	adult	healthy	China	FALSE	https://doi.org/10.1186/s40168-016-0222-x
CHVD	PRJEB13870	SAMEA3951659	adult	healthy	China	FALSE	https://doi.org/10.1186/s40168-016-0222-x
CHVD	PRJEB13870	SAMEA3951660	adult	healthy	China	FALSE	https://doi.org/10.1186/s40168-016-0222-x
CHVD	PRJEB13870	SAMEA3951661	adult	healthy	China	FALSE	https://doi.org/10.1186/s40168-016-0222-x
CHVD	PRJEB13870	SAMEA3951662	adult	healthy	China	FALSE	https://doi.org/10.1186/s40168-016-0222-x
CHVD	PRJEB13870	SAMEA3951663	adult	healthy	China	FALSE	https://doi.org/10.1186/s40168-016-0222-x
CHVD	PRJEB13870	SAMEA3951664	adult	healthy	China	FALSE	https://doi.org/10.1186/s40168-016-0222-x
CHVD	PRJEB13870	SAMEA3951665	adult	healthy	China	FALSE	https://doi.org/10.1186/s40168-016-0222-x
CHVD	PRJEB13870	SAMEA3951666	adult	healthy	China	FALSE	https://doi.org/10.1186/s40168-016-0222-x
CHVD	PRJEB13870	SAMEA3951667	adult	healthy	China	FALSE	https://doi.org/10.1186/s40168-016-0222-x
CHVD	PRJEB13870	SAMEA3951668	adult	healthy	China	FALSE	https://doi.org/10.1186/s40168-016-0222-x
CHVD	PRJEB13870	SAMEA3951669	adult	healthy	China	FALSE	https://doi.org/10.1186/s40168-016-0222-x
CHVD	PRJEB13870	SAMEA3951670	adult	healthy	China	FALSE	https://doi.org/10.1186/s40168-016-0222-x
CHVD	PRJEB13870	SAMEA3951671	adult	healthy	China	FALSE	https://doi.org/10.1186/s40168-016-0222-x
CHVD	PRJEB13870	SAMEA3951672	adult	healthy	China	FALSE	https://doi.org/10.1186/s40168-016-0222-x
CHVD	PRJEB13870	SAMEA3951673	adult	healthy	China	FALSE	https://doi.org/10.1186/s40168-016-0222-x
CHVD	PRJEB13870	SAMEA3951674	adult	healthy	China	FALSE	https://doi.org/10.1186/s40168-016-0222-x
CHVD	PRJEB13870	SAMEA3951675	adult	healthy	China	FALSE	https://doi.org/10.1186/s40168-016-0222-x
CHVD	PRJEB13870	SAMEA3951676	adult	healthy	China	FALSE	https://doi.org/10.1186/s40168-016-0222-x
CHVD	PRJEB13870	SAMEA3951677	adult	healthy	China	FALSE	https://doi.org/10.1186/s40168-016-0222-x
CHVD	PRJEB13870	SAMEA3951678	adult	healthy	China	FALSE	https://doi.org/10.1186/s40168-016-0222-x
CHVD	PRJEB13870	SAMEA3951679	adult	healthy	China	FALSE	https://doi.org/10.1186/s40168-016-0222-x
CHVD	PRJEB13870	SAMEA3951680	adult	healthy	China	FALSE	https://doi.org/10.1186/s40168-016-0222-x
CHVD	PRJEB13870	SAMEA3951681	adult	healthy	China	FALSE	https://doi.org/10.1186/s40168-016-0222-x
CHVD	PRJEB13870	SAMEA3951682	adult	healthy	China	FALSE	https://doi.org/10.1186/s40168-016-0222-x
CHVD	PRJEB13870	SAMEA3951683	adult	healthy	China	FALSE	https://doi.org/10.1186/s40168-016-0222-x
CHVD	PRJEB13870	SAMEA3951684	adult	healthy	China	FALSE	https://doi.org/10.1186/s40168-016-0222-x
CHVD	PRJEB13870	SAMEA3951685	adult	healthy	China	FALSE	https://doi.org/10.1186/s40168-016-0222-x
CHVD	PRJEB13870	SAMEA3951686	adult	healthy	China	FALSE	https://doi.org/10.1186/s40168-016-0222-x
CHVD	PRJEB13870	SAMEA3951687	adult	healthy	China	FALSE	https://doi.org/10.1186/s40168-016-0222-x
CHVD	PRJEB13870	SAMEA3951688	adult	healthy	China	FALSE	https://doi.org/10.1186/s40168-016-0222-x
CHVD	PRJEB13870	SAMEA3951689	adult	healthy	China	FALSE	https://doi.org/10.1186/s40168-016-0222-x
CHVD	PRJEB13870	SAMEA3951690	adult	healthy	China	FALSE	https://doi.org/10.1186/s40168-016-0222-x
CHVD	PRJEB13870	SAMEA3951691	adult	healthy	China	FALSE	https://doi.org/10.1186/s40168-016-0222-x
CHVD	PRJEB13870	SAMEA3951692	adult	healthy	China	FALSE	https://doi.org/10.1186/s40168-016-0222-x
CHVD	PRJEB13870	SAMEA3951693	adult	healthy	China	FALSE	https://doi.org/10.1186/s40168-016-0222-x
CHVD	PRJEB13870	SAMEA3951694	adult	healthy	China	FALSE	https://doi.org/10.1186/s40168-016-0222-x
CHVD	PRJEB13870	SAMEA3951695	adult	healthy	China	FALSE	https://doi.org/10.1186/s40168-016-0222-x
CHVD	PRJEB13870	SAMEA3951696	adult	healthy	China	FALSE	https://doi.org/10.1186/s40168-016-0222-x
CHVD	PRJEB13870	SAMEA3951697	adult	healthy	China	FALSE	https://doi.org/10.1186/s40168-016-0222-x
CHVD	PRJEB13870	SAMEA3951698	adult	healthy	China	FALSE	https://doi.org/10.1186/s40168-016-0222-x
CHVD	PRJEB13870	SAMEA3951699	adult	healthy	China	FALSE	https://doi.org/10.1186/s40168-016-0222-x
CHVD	PRJEB13870	SAMEA3951700	adult	healthy	China	FALSE	https://doi.org/10.1186/s40168-016-0222-x
CHVD	PRJEB13870	SAMEA3951701	adult	healthy	China	FALSE	https://doi.org/10.1186/s40168-016-0222-x
CHVD	PRJEB13870	SAMEA3951702	adult	healthy	China	FALSE	https://doi.org/10.1186/s40168-016-0222-x
CHVD	PRJEB13870	SAMEA3951703	adult	healthy	China	FALSE	https://doi.org/10.1186/s40168-016-0222-x
CHVD	PRJEB13870	SAMEA3951704	adult	healthy	China	FALSE	https://doi.org/10.1186/s40168-016-0222-x
CHVD	PRJEB13870	SAMEA3951705	adult	healthy	China	FALSE	https://doi.org/10.1186/s40168-016-0222-x
CHVD	PRJEB13870	SAMEA3951706	adult	healthy	China	FALSE	https://doi.org/10.1186/s40168-016-0222-x
CHVD	PRJEB13870	SAMEA3951707	adult	healthy	China	FALSE	https://doi.org/10.1186/s40168-016-0222-x
CHVD	PRJEB13870	SAMEA3951708	adult	healthy	China	FALSE	https://doi.org/10.1186/s40168-016-0222-x
CHVD	PRJEB13870	SAMEA3951709	adult	healthy	China	FALSE	https://doi.org/10.1186/s40168-016-0222-x
CHVD	PRJEB13870	SAMEA3951710	adult	healthy	China	FALSE	https://doi.org/10.1186/s40168-016-0222-x
CHVD	PRJEB13870	SAMEA3951711	adult	healthy	China	FALSE	https://doi.org/10.1186/s40168-016-0222-x
CHVD	PRJEB13870	SAMEA3951712	adult	healthy	China	FALSE	https://doi.org/10.1186/s40168-016-0222-x
CHVD	PRJEB13870	SAMEA3951713	adult	healthy	China	FALSE	https://doi.org/10.1186/s40168-016-0222-x
CHVD	PRJEB13870	SAMEA3951714	adult	healthy	China	FALSE	https://doi.org/10.1186/s40168-016-0222-x
CHVD	PRJEB13870	SAMEA3951715	adult	healthy	China	FALSE	https://doi.org/10.1186/s40168-016-0222-x
CHVD	PRJEB13870	SAMEA3951716	adult	healthy	China	FALSE	https://doi.org/10.1186/s40168-016-0222-x
CHVD	PRJEB13870	SAMEA3951717	adult	healthy	China	FALSE	https://doi.org/10.1186/s40168-016-0222-x
CHVD	PRJEB13870	SAMEA3951718	adult	healthy	China	FALSE	https://doi.org/10.1186/s40168-016-0222-x
CHVD	PRJEB13870	SAMEA3951719	adult	healthy	China	FALSE	https://doi.org/10.1186/s40168-016-0222-x
CHVD	PRJEB13870	SAMEA3951720	adult	healthy	China	FALSE	https://doi.org/10.1186/s40168-016-0222-x
CHVD	PRJEB13870	SAMEA3951721	adult	healthy	China	FALSE	https://doi.org/10.1186/s40168-016-0222-x
CHVD	PRJEB13870	SAMEA3951722	adult	healthy	China	FALSE	https://doi.org/10.1186/s40168-016-0222-x
CHVD	PRJEB13870	SAMEA3951723	adult	healthy	China	FALSE	https://doi.org/10.1186/s40168-016-0222-x
CHVD	PRJEB13870	SAMEA3951724	adult	healthy	China	FALSE	https://doi.org/10.1186/s40168-016-0222-x
CHVD	PRJEB13870	SAMEA3951725	adult	healthy	China	FALSE	https://doi.org/10.1186/s40168-016-0222-x
CHVD	PRJEB13870	SAMEA3951726	adult	healthy	China	FALSE	https://doi.org/10.1186/s40168-016-0222-x
CHVD	PRJEB13870	SAMEA3951727	adult	healthy	China	FALSE	https://doi.org/10.1186/s40168-016-0222-x
CHVD	PRJEB13870	SAMEA3951728	adult	healthy	China	FALSE	https://doi.org/10.1186/s40168-016-0222-x
CHVD	PRJEB13870	SAMEA3951729	adult	healthy	China	FALSE	https://doi.org/10.1186/s40168-016-0222-x
CHVD	PRJEB13870	SAMEA3951730	adult	healthy	China	FALSE	https://doi.org/10.1186/s40168-016-0222-x
CHVD	PRJEB13870	SAMEA3951731	adult	healthy	China	FALSE	https://doi.org/10.1186/s40168-016-0222-x
CHVD	PRJEB13870	SAMEA3951732	adult	healthy	China	FALSE	https://doi.org/10.1186/s40168-016-0222-x
CHVD	PRJEB13870	SAMEA3951733	adult	healthy	China	FALSE	https://doi.org/10.1186/s40168-016-0222-x
CHVD	PRJEB13870	SAMEA3951734	adult	healthy	China	FALSE	https://doi.org/10.1186/s40168-016-0222-x
CHVD	PRJEB13870	SAMEA3951735	adult	healthy	China	FALSE	https://doi.org/10.1186/s40168-016-0222-x
CHVD	PRJEB13870	SAMEA3951736	adult	healthy	China	FALSE	https://doi.org/10.1186/s40168-016-0222-x
CHVD	PRJEB13870	SAMEA3951737	adult	healthy	China	FALSE	https://doi.org/10.1186/s40168-016-0222-x
CHVD	PRJEB13870	SAMEA3951738	adult	healthy	China	FALSE	https://doi.org/10.1186/s40168-016-0222-x
CHVD	PRJEB13870	SAMEA3951739	adult	healthy	China	FALSE	https://doi.org/10.1186/s40168-016-0222-x
CHVD	PRJEB13870	SAMEA3951740	adult	healthy	China	FALSE	https://doi.org/10.1186/s40168-016-0222-x
CHVD	PRJEB13870	SAMEA3951741	adult	healthy	China	FALSE	https://doi.org/10.1186/s40168-016-0222-x
CHVD	PRJEB13870	SAMEA3951742	adult	healthy	China	FALSE	https://doi.org/10.1186/s40168-016-0222-x
CHVD	PRJEB13870	SAMEA3951743	adult	healthy	China	FALSE	https://doi.org/10.1186/s40168-016-0222-x
CHVD	PRJEB13870	SAMEA3951744	adult	healthy	China	FALSE	https://doi.org/10.1186/s40168-016-0222-x
CHVD	PRJEB13870	SAMEA3951745	adult	healthy	China	FALSE	https://doi.org/10.1186/s40168-016-0222-x
CHVD	PRJEB13870	SAMEA3951746	adult	healthy	China	FALSE	https://doi.org/10.1186/s40168-016-0222-x
CHVD	PRJEB13870	SAMEA3951747	adult	healthy	China	FALSE	https://doi.org/10.1186/s40168-016-0222-x
CHVD	PRJEB13870	SAMEA3951748	adult	healthy	China	FALSE	https://doi.org/10.1186/s40168-016-0222-x
CHVD	PRJEB13870	SAMEA3951749	adult	healthy	China	FALSE	https://doi.org/10.1186/s40168-016-0222-x
CHVD	PRJEB13870	SAMEA3951750	adult	healthy	China	FALSE	https://doi.org/10.1186/s40168-016-0222-x
CHVD	PRJEB13870	SAMEA3951751	adult	healthy	China	FALSE	https://doi.org/10.1186/s40168-016-0222-x
CHVD	PRJEB13870	SAMEA3951752	adult	healthy	China	FALSE	https://doi.org/10.1186/s40168-016-0222-x
CHVD	PRJEB13870	SAMEA3951753	adult	healthy	China	FALSE	https://doi.org/10.1186/s40168-016-0222-x
CHVD	PRJEB13870	SAMEA3951754	adult	healthy	China	FALSE	https://doi.org/10.1186/s40168-016-0222-x
CHVD	PRJEB13870	SAMEA3951755	adult	healthy	China	FALSE	https://doi.org/10.1186/s40168-016-0222-x
CHVD	PRJEB13870	SAMEA3951756	adult	healthy	China	FALSE	https://doi.org/10.1186/s40168-016-0222-x
CHVD	PRJEB13870	SAMEA3951757	adult	healthy	China	FALSE	https://doi.org/10.1186/s40168-016-0222-x
CHVD	PRJEB13870	SAMEA3951758	adult	healthy	China	FALSE	https://doi.org/10.1186/s40168-016-0222-x
CHVD	PRJEB13870	SAMEA3951759	adult	healthy	China	FALSE	https://doi.org/10.1186/s40168-016-0222-x
CHVD	PRJEB13870	SAMEA3951760	adult	healthy	China	FALSE	https://doi.org/10.1186/s40168-016-0222-x
CHVD	PRJEB13870	SAMEA3951761	adult	healthy	China	FALSE	https://doi.org/10.1186/s40168-016-0222-x
CHVD	PRJEB13870	SAMEA3951762	adult	healthy	China	FALSE	https://doi.org/10.1186/s40168-016-0222-x
CHVD	PRJEB13870	SAMEA3951763	adult	healthy	China	FALSE	https://doi.org/10.1186/s40168-016-0222-x
CHVD	PRJEB13870	SAMEA3951764	adult	healthy	China	FALSE	https://doi.org/10.1186/s40168-016-0222-x
CHVD	PRJEB13870	SAMEA3951765	adult	healthy	China	FALSE	https://doi.org/10.1186/s40168-016-0222-x
CHVD	PRJEB13870	SAMEA3951766	adult	healthy	China	FALSE	https://doi.org/10.1186/s40168-016-0222-x
CHVD	PRJEB13870	SAMEA3951767	adult	healthy	China	FALSE	https://doi.org/10.1186/s40168-016-0222-x
CHVD	PRJEB13870	SAMEA3951768	adult	healthy	China	FALSE	https://doi.org/10.1186/s40168-016-0222-x
CHVD	PRJEB13870	SAMEA3951769	adult	healthy	China	FALSE	https://doi.org/10.1186/s40168-016-0222-x
CHVD	PRJEB13870	SAMEA3951770	adult	healthy	China	FALSE	https://doi.org/10.1186/s40168-016-0222-x
CHVD	PRJEB13870	SAMEA3951771	adult	healthy	China	FALSE	https://doi.org/10.1186/s40168-016-0222-x
CHVD	PRJEB13870	SAMEA3951772	adult	healthy	China	FALSE	https://doi.org/10.1186/s40168-016-0222-x
CHVD	PRJEB13870	SAMEA3951773	adult	healthy	China	FALSE	https://doi.org/10.1186/s40168-016-0222-x
CHVD	PRJEB13870	SAMEA3951774	adult	healthy	China	FALSE	https://doi.org/10.1186/s40168-016-0222-x
CHVD	PRJEB13870	SAMEA3951775	adult	healthy	China	FALSE	https://doi.org/10.1186/s40168-016-0222-x
CHVD	PRJEB13870	SAMEA3951776	adult	healthy	China	FALSE	https://doi.org/10.1186/s40168-016-0222-x
CHVD	PRJEB13870	SAMEA3951777	adult	healthy	China	FALSE	https://doi.org/10.1186/s40168-016-0222-x
CHVD	PRJEB13870	SAMEA3951778	adult	healthy	China	FALSE	https://doi.org/10.1186/s40168-016-0222-x
CHVD	PRJEB13870	SAMEA3951779	adult	healthy	China	FALSE	https://doi.org/10.1186/s40168-016-0222-x
CHVD	PRJEB13870	SAMEA3951780	adult	healthy	China	FALSE	https://doi.org/10.1186/s40168-016-0222-x
CHVD	PRJEB13870	SAMEA3951781	adult	healthy	China	FALSE	https://doi.org/10.1186/s40168-016-0222-x
CHVD	PRJEB13870	SAMEA3951782	adult	healthy	China	FALSE	https://doi.org/10.1186/s40168-016-0222-x
CHVD	PRJEB13870	SAMEA3951783	adult	healthy	China	FALSE	https://doi.org/10.1186/s40168-016-0222-x
CHVD	PRJEB13870	SAMEA3951784	adult	healthy	China	FALSE	https://doi.org/10.1186/s40168-016-0222-x
CHVD	PRJEB13870	SAMEA3951785	adult	healthy	China	FALSE	https://doi.org/10.1186/s40168-016-0222-x
CHVD	PRJEB13870	SAMEA3951786	adult	healthy	China	FALSE	https://doi.org/10.1186/s40168-016-0222-x
CHVD	PRJEB13870	SAMEA3951787	adult	healthy	China	FALSE	https://doi.org/10.1186/s40168-016-0222-x
CHVD	PRJEB13870	SAMEA3951788	adult	healthy	China	FALSE	https://doi.org/10.1186/s40168-016-0222-x
CHVD	PRJEB13870	SAMEA3951789	adult	healthy	China	FALSE	https://doi.org/10.1186/s40168-016-0222-x
CHVD	PRJEB13870	SAMEA3951790	adult	healthy	China	FALSE	https://doi.org/10.1186/s40168-016-0222-x
CHVD	PRJEB13870	SAMEA3951791	adult	healthy	China	FALSE	https://doi.org/10.1186/s40168-016-0222-x
CHVD	PRJEB13870	SAMEA3951792	adult	healthy	China	FALSE	https://doi.org/10.1186/s40168-016-0222-x
CHVD	PRJEB13870	SAMEA3951793	adult	healthy	China	FALSE	https://doi.org/10.1186/s40168-016-0222-x
CHVD	PRJEB13870	SAMEA3951794	adult	healthy	China	FALSE	https://doi.org/10.1186/s40168-016-0222-x
CHVD	PRJEB13870	SAMEA3951795	adult	healthy	China	FALSE	https://doi.org/10.1186/s40168-016-0222-x
CHVD	PRJEB13870	SAMEA3951796	adult	healthy	China	FALSE	https://doi.org/10.1186/s40168-016-0222-x
CHVD	PRJEB13870	SAMEA3951797	adult	healthy	China	FALSE	https://doi.org/10.1186/s40168-016-0222-x
CHVD	PRJEB13870	SAMEA3951798	adult	healthy	China	FALSE	https://doi.org/10.1186/s40168-016-0222-x
CHVD	PRJEB13870	SAMEA3951799	adult	healthy	China	FALSE	https://doi.org/10.1186/s40168-016-0222-x
CHVD	PRJEB13870	SAMEA3951800	adult	healthy	China	FALSE	https://doi.org/10.1186/s40168-016-0222-x
CHVD	PRJEB13870	SAMEA3951801	adult	healthy	China	FALSE	https://doi.org/10.1186/s40168-016-0222-x
CHVD	PRJEB33578	SAMEA5803320	adult	pregnant	United States of America	FALSE	https://doi.org/10.1186/s40168-019-0766-7
CHVD	PRJEB33578	SAMEA5803321	infant	healthy	United States of America	FALSE	https://doi.org/10.1186/s40168-019-0766-7
CHVD	PRJEB33578	SAMEA5803322	infant	healthy	United States of America	FALSE	https://doi.org/10.1186/s40168-019-0766-7
CHVD	PRJEB33578	SAMEA5803323	adult	pregnant	United States of America	FALSE	https://doi.org/10.1186/s40168-019-0766-7
CHVD	PRJEB33578	SAMEA5803324	infant	healthy	United States of America	FALSE	https://doi.org/10.1186/s40168-019-0766-7
CHVD	PRJEB33578	SAMEA5803325	infant	healthy	United States of America	FALSE	https://doi.org/10.1186/s40168-019-0766-7
CHVD	PRJEB33578	SAMEA5803326	adult	pregnant	United States of America	FALSE	https://doi.org/10.1186/s40168-019-0766-7
CHVD	PRJEB33578	SAMEA5803327	infant	healthy	United States of America	FALSE	https://doi.org/10.1186/s40168-019-0766-7
CHVD	PRJEB33578	SAMEA5803328	infant	healthy	United States of America	FALSE	https://doi.org/10.1186/s40168-019-0766-7
CHVD	PRJEB33578	SAMEA5803329	adult	pregnant	United States of America	FALSE	https://doi.org/10.1186/s40168-019-0766-7
CHVD	PRJEB33578	SAMEA5803330	adult	pregnant	United States of America	FALSE	https://doi.org/10.1186/s40168-019-0766-7
CHVD	PRJEB33578	SAMEA5803331	infant	healthy	United States of America	FALSE	https://doi.org/10.1186/s40168-019-0766-7
CHVD	PRJEB33578	SAMEA5803332	infant	healthy	United States of America	FALSE	https://doi.org/10.1186/s40168-019-0766-7
CHVD	PRJEB33578	SAMEA5803333	infant	healthy	United States of America	FALSE	https://doi.org/10.1186/s40168-019-0766-7
CHVD	PRJEB33578	SAMEA5803334	infant	healthy	United States of America	FALSE	https://doi.org/10.1186/s40168-019-0766-7
CHVD	PRJEB33578	SAMEA5803335	adult	pregnant	United States of America	FALSE	https://doi.org/10.1186/s40168-019-0766-7
CHVD	PRJEB33578	SAMEA5803336	infant	healthy	United States of America	FALSE	https://doi.org/10.1186/s40168-019-0766-7
CHVD	PRJEB33578	SAMEA5803337	infant	healthy	United States of America	FALSE	https://doi.org/10.1186/s40168-019-0766-7
CHVD	PRJEB33578	SAMEA5803338	adult	pregnant	United States of America	FALSE	https://doi.org/10.1186/s40168-019-0766-7
CHVD	PRJEB33578	SAMEA5803339	infant	healthy	United States of America	FALSE	https://doi.org/10.1186/s40168-019-0766-7
CHVD	PRJEB33578	SAMEA5803340	infant	healthy	United States of America	FALSE	https://doi.org/10.1186/s40168-019-0766-7
CHVD	PRJEB33578	SAMEA5803341	infant	healthy	United States of America	FALSE	https://doi.org/10.1186/s40168-019-0766-7
CHVD	PRJEB33578	SAMEA5803342	adult	pregnant	United States of America	FALSE	https://doi.org/10.1186/s40168-019-0766-7
CHVD	PRJEB33578	SAMEA5803343	infant	healthy	United States of America	FALSE	https://doi.org/10.1186/s40168-019-0766-7
CHVD	PRJEB33578	SAMEA5803344	infant	healthy	United States of America	FALSE	https://doi.org/10.1186/s40168-019-0766-7
CHVD	PRJEB33578	SAMEA5803345	adult	pregnant	United States of America	FALSE	https://doi.org/10.1186/s40168-019-0766-7
CHVD	PRJEB33578	SAMEA5803346	infant	healthy	United States of America	FALSE	https://doi.org/10.1186/s40168-019-0766-7
CHVD	PRJEB33578	SAMEA5803347	infant	healthy	United States of America	FALSE	https://doi.org/10.1186/s40168-019-0766-7
CHVD	PRJEB33578	SAMEA5803348	adult	pregnant	United States of America	FALSE	https://doi.org/10.1186/s40168-019-0766-7
CHVD	PRJEB33578	SAMEA5803349	infant	healthy	United States of America	FALSE	https://doi.org/10.1186/s40168-019-0766-7
CHVD	PRJEB33578	SAMEA5803350	infant	healthy	United States of America	FALSE	https://doi.org/10.1186/s40168-019-0766-7
CHVD	PRJEB33578	SAMEA5803351	infant	healthy	United States of America	FALSE	https://doi.org/10.1186/s40168-019-0766-7
CHVD	PRJEB33578	SAMEA5803352	adult	pregnant	United States of America	FALSE	https://doi.org/10.1186/s40168-019-0766-7
CHVD	PRJEB33578	SAMEA5803353	infant	healthy	United States of America	FALSE	https://doi.org/10.1186/s40168-019-0766-7
CHVD	PRJEB33578	SAMEA5803354	infant	healthy	United States of America	FALSE	https://doi.org/10.1186/s40168-019-0766-7
CHVD	PRJEB33578	SAMEA5803355	adult	pregnant	United States of America	FALSE	https://doi.org/10.1186/s40168-019-0766-7
CHVD	PRJEB33578	SAMEA5803356	infant	healthy	United States of America	FALSE	https://doi.org/10.1186/s40168-019-0766-7
CHVD	PRJEB33578	SAMEA5803357	infant	healthy	United States of America	FALSE	https://doi.org/10.1186/s40168-019-0766-7
CHVD	PRJEB33578	SAMEA5803358	adult	pregnant	United States of America	FALSE	https://doi.org/10.1186/s40168-019-0766-7
CHVD	PRJEB33578	SAMEA5803359	infant	healthy	United States of America	FALSE	https://doi.org/10.1186/s40168-019-0766-7
CHVD	PRJEB33578	SAMEA5803360	infant	healthy	United States of America	FALSE	https://doi.org/10.1186/s40168-019-0766-7
CHVD	PRJEB33578	SAMEA5803361	adult	pregnant	United States of America	FALSE	https://doi.org/10.1186/s40168-019-0766-7
CHVD	PRJEB33578	SAMEA5803362	infant	healthy	United States of America	FALSE	https://doi.org/10.1186/s40168-019-0766-7
CHVD	PRJEB33578	SAMEA5803363	infant	healthy	United States of America	FALSE	https://doi.org/10.1186/s40168-019-0766-7
CHVD	PRJEB33578	SAMEA5803364	adult	pregnant	United States of America	FALSE	https://doi.org/10.1186/s40168-019-0766-7
CHVD	PRJEB33578	SAMEA5803365	infant	healthy	United States of America	FALSE	https://doi.org/10.1186/s40168-019-0766-7
CHVD	PRJEB33578	SAMEA5803366	infant	healthy	United States of America	FALSE	https://doi.org/10.1186/s40168-019-0766-7
CHVD	PRJEB33578	SAMEA5803367	adult	pregnant	United States of America	FALSE	https://doi.org/10.1186/s40168-019-0766-7
CHVD	PRJEB33578	SAMEA5803368	infant	healthy	United States of America	FALSE	https://doi.org/10.1186/s40168-019-0766-7
CHVD	PRJEB33578	SAMEA5803369	infant	healthy	United States of America	FALSE	https://doi.org/10.1186/s40168-019-0766-7
CHVD	PRJEB33578	SAMEA5803370	adult	pregnant	United States of America	FALSE	https://doi.org/10.1186/s40168-019-0766-7
CHVD	PRJEB33578	SAMEA5803371	infant	healthy	United States of America	FALSE	https://doi.org/10.1186/s40168-019-0766-7
CHVD	PRJEB33578	SAMEA5803372	infant	healthy	United States of America	FALSE	https://doi.org/10.1186/s40168-019-0766-7
CHVD	PRJEB33578	SAMEA5803373	infant	healthy	United States of America	FALSE	https://doi.org/10.1186/s40168-019-0766-7
CHVD	PRJEB33578	SAMEA5803374	adult	pregnant	United States of America	FALSE	https://doi.org/10.1186/s40168-019-0766-7
CHVD	PRJEB33578	SAMEA5803375	infant	healthy	United States of America	FALSE	https://doi.org/10.1186/s40168-019-0766-7
CHVD	PRJEB33578	SAMEA5803376	infant	healthy	United States of America	FALSE	https://doi.org/10.1186/s40168-019-0766-7
CHVD	PRJEB33578	SAMEA5803377	adult	pregnant	United States of America	FALSE	https://doi.org/10.1186/s40168-019-0766-7
CHVD	PRJEB33578	SAMEA5803378	infant	healthy	United States of America	FALSE	https://doi.org/10.1186/s40168-019-0766-7
CHVD	PRJEB33578	SAMEA5803379	infant	healthy	United States of America	FALSE	https://doi.org/10.1186/s40168-019-0766-7
CHVD	PRJEB33578	SAMEA5803380	adult	pregnant	United States of America	FALSE	https://doi.org/10.1186/s40168-019-0766-7
CHVD	PRJEB33578	SAMEA5803381	infant	healthy	United States of America	FALSE	https://doi.org/10.1186/s40168-019-0766-7
CHVD	PRJEB33578	SAMEA5803382	infant	healthy	United States of America	FALSE	https://doi.org/10.1186/s40168-019-0766-7
CHVD	PRJEB33578	SAMEA5803383	infant	healthy	United States of America	FALSE	https://doi.org/10.1186/s40168-019-0766-7
CHVD	PRJEB33578	SAMEA5803384	adult	pregnant	United States of America	FALSE	https://doi.org/10.1186/s40168-019-0766-7
CHVD	PRJEB33578	SAMEA5803385	infant	healthy	United States of America	FALSE	https://doi.org/10.1186/s40168-019-0766-7
CHVD	PRJEB33578	SAMEA5803386	infant	healthy	United States of America	FALSE	https://doi.org/10.1186/s40168-019-0766-7
CHVD	PRJEB33578	SAMEA5803387	adult	pregnant	United States of America	FALSE	https://doi.org/10.1186/s40168-019-0766-7
CHVD	PRJEB33578	SAMEA5803388	infant	healthy	United States of America	FALSE	https://doi.org/10.1186/s40168-019-0766-7
CHVD	PRJEB33578	SAMEA5803389	infant	healthy	United States of America	FALSE	https://doi.org/10.1186/s40168-019-0766-7
CHVD	PRJEB33578	SAMEA5803390	adult	pregnant	United States of America	FALSE	https://doi.org/10.1186/s40168-019-0766-7
CHVD	PRJEB33578	SAMEA5803391	infant	healthy	United States of America	FALSE	https://doi.org/10.1186/s40168-019-0766-7
CHVD	PRJEB33578	SAMEA5803392	infant	healthy	United States of America	FALSE	https://doi.org/10.1186/s40168-019-0766-7
CHVD	PRJEB33578	SAMEA5803393	adult	pregnant	United States of America	FALSE	https://doi.org/10.1186/s40168-019-0766-7
CHVD	PRJEB33578	SAMEA5803394	adult	pregnant	United States of America	FALSE	https://doi.org/10.1186/s40168-019-0766-7
CHVD	PRJEB33578	SAMEA5803395	infant	healthy	United States of America	FALSE	https://doi.org/10.1186/s40168-019-0766-7
CHVD	PRJEB33578	SAMEA5803396	infant	healthy	United States of America	FALSE	https://doi.org/10.1186/s40168-019-0766-7
CHVD	PRJEB33578	SAMEA5803397	adult	pregnant	United States of America	FALSE	https://doi.org/10.1186/s40168-019-0766-7
CHVD	PRJEB33578	SAMEA5803398	infant	healthy	United States of America	FALSE	https://doi.org/10.1186/s40168-019-0766-7
CHVD	PRJEB33578	SAMEA5803399	infant	healthy	United States of America	FALSE	https://doi.org/10.1186/s40168-019-0766-7
CHVD	PRJEB33578	SAMEA5803400	infant	healthy	United States of America	FALSE	https://doi.org/10.1186/s40168-019-0766-7
CHVD	PRJEB33578	SAMEA5803409	infant	healthy	United States of America	FALSE	https://doi.org/10.1186/s40168-019-0766-7
CHVD	PRJEB33578	SAMEA5803410	adult	pregnant	United States of America	TRUE	https://doi.org/10.1186/s40168-019-0766-7
CHVD	PRJEB33578	SAMEA5803411	infant	healthy	United States of America	TRUE	https://doi.org/10.1186/s40168-019-0766-7
CHVD	PRJEB33578	SAMEA5803412	adult	pregnant	United States of America	TRUE	https://doi.org/10.1186/s40168-019-0766-7
CHVD	PRJEB33578	SAMEA5803413	infant	healthy	United States of America	TRUE	https://doi.org/10.1186/s40168-019-0766-7
CHVD	PRJEB33578	SAMEA5803414	infant	healthy	United States of America	TRUE	https://doi.org/10.1186/s40168-019-0766-7
CHVD	PRJEB33578	SAMEA5803415	infant	healthy	United States of America	TRUE	https://doi.org/10.1186/s40168-019-0766-7
CHVD	PRJEB33578	SAMEA5803416	infant	healthy	United States of America	TRUE	https://doi.org/10.1186/s40168-019-0766-7
CHVD	PRJEB33578	SAMEA5803417	adult	pregnant	United States of America	TRUE	https://doi.org/10.1186/s40168-019-0766-7
CHVD	PRJEB33578	SAMEA5803418	infant	healthy	United States of America	TRUE	https://doi.org/10.1186/s40168-019-0766-7
CHVD	PRJEB33578	SAMEA5803419	infant	healthy	United States of America	TRUE	https://doi.org/10.1186/s40168-019-0766-7
CHVD	PRJEB33578	SAMEA5803420	adult	pregnant	United States of America	TRUE	https://doi.org/10.1186/s40168-019-0766-7
CHVD	PRJEB33578	SAMEA5803421	infant	healthy	United States of America	TRUE	https://doi.org/10.1186/s40168-019-0766-7
CHVD	PRJEB33578	SAMEA5803422	infant	healthy	United States of America	TRUE	https://doi.org/10.1186/s40168-019-0766-7
CHVD	PRJEB33578	SAMEA5803423	adult	pregnant	United States of America	TRUE	https://doi.org/10.1186/s40168-019-0766-7
CHVD	PRJEB33578	SAMEA5803424	infant	healthy	United States of America	TRUE	https://doi.org/10.1186/s40168-019-0766-7
CHVD	PRJEB33578	SAMEA5803425	infant	healthy	United States of America	TRUE	https://doi.org/10.1186/s40168-019-0766-7
CHVD	PRJEB33578	SAMEA5803426	adult	pregnant	United States of America	TRUE	https://doi.org/10.1186/s40168-019-0766-7
CHVD	PRJEB33578	SAMEA5803427	infant	healthy	United States of America	TRUE	https://doi.org/10.1186/s40168-019-0766-7
CHVD	PRJEB33578	SAMEA5803428	infant	healthy	United States of America	TRUE	https://doi.org/10.1186/s40168-019-0766-7
CHVD	PRJEB33578	SAMEA5803429	adult	pregnant	United States of America	TRUE	https://doi.org/10.1186/s40168-019-0766-7
CHVD	PRJEB33578	SAMEA5803430	infant	healthy	United States of America	TRUE	https://doi.org/10.1186/s40168-019-0766-7
CHVD	PRJEB33578	SAMEA5803431	infant	healthy	United States of America	TRUE	https://doi.org/10.1186/s40168-019-0766-7
CHVD	PRJEB33578	SAMEA5803432	adult	pregnant	United States of America	TRUE	https://doi.org/10.1186/s40168-019-0766-7
CHVD	PRJEB33578	SAMEA5803433	infant	healthy	United States of America	TRUE	https://doi.org/10.1186/s40168-019-0766-7
CHVD	PRJEB33578	SAMEA5803434	infant	healthy	United States of America	TRUE	https://doi.org/10.1186/s40168-019-0766-7
CHVD	PRJEB33578	SAMEA5803435	adult	pregnant	United States of America	TRUE	https://doi.org/10.1186/s40168-019-0766-7
CHVD	PRJEB33578	SAMEA5803436	infant	healthy	United States of America	TRUE	https://doi.org/10.1186/s40168-019-0766-7
CHVD	PRJEB33578	SAMEA5803437	infant	healthy	United States of America	TRUE	https://doi.org/10.1186/s40168-019-0766-7
CHVD	PRJEB33578	SAMEA5803438	adult	pregnant	United States of America	TRUE	https://doi.org/10.1186/s40168-019-0766-7
CHVD	PRJEB33578	SAMEA5803439	infant	healthy	United States of America	TRUE	https://doi.org/10.1186/s40168-019-0766-7
CHVD	PRJEB33578	SAMEA5803440	infant	healthy	United States of America	TRUE	https://doi.org/10.1186/s40168-019-0766-7
CHVD	PRJEB33578	SAMEA5803441	adult	pregnant	United States of America	TRUE	https://doi.org/10.1186/s40168-019-0766-7
CHVD	PRJEB33578	SAMEA5803442	infant	healthy	United States of America	TRUE	https://doi.org/10.1186/s40168-019-0766-7
CHVD	PRJEB33578	SAMEA5803443	infant	healthy	United States of America	TRUE	https://doi.org/10.1186/s40168-019-0766-7
CHVD	PRJEB33578	SAMEA5803444	adult	pregnant	United States of America	TRUE	https://doi.org/10.1186/s40168-019-0766-7
CHVD	PRJEB33578	SAMEA5803445	infant	healthy	United States of America	TRUE	https://doi.org/10.1186/s40168-019-0766-7
CHVD	PRJEB33578	SAMEA5803446	infant	healthy	United States of America	TRUE	https://doi.org/10.1186/s40168-019-0766-7
CHVD	PRJEB33578	SAMEA5803447	adult	pregnant	United States of America	TRUE	https://doi.org/10.1186/s40168-019-0766-7
CHVD	PRJEB33578	SAMEA5803448	infant	healthy	United States of America	TRUE	https://doi.org/10.1186/s40168-019-0766-7
CHVD	PRJEB33578	SAMEA5803449	infant	healthy	United States of America	TRUE	https://doi.org/10.1186/s40168-019-0766-7
CHVD	PRJEB33578	SAMEA5803450	adult	pregnant	United States of America	TRUE	https://doi.org/10.1186/s40168-019-0766-7
CHVD	PRJEB33578	SAMEA5803451	adult	pregnant	United States of America	TRUE	https://doi.org/10.1186/s40168-019-0766-7
CHVD	PRJEB33578	SAMEA5803452	infant	healthy	United States of America	TRUE	https://doi.org/10.1186/s40168-019-0766-7
CHVD	PRJEB33578	SAMEA5803453	infant	healthy	United States of America	TRUE	https://doi.org/10.1186/s40168-019-0766-7
CHVD	PRJEB33578	SAMEA5803454	adult	pregnant	United States of America	TRUE	https://doi.org/10.1186/s40168-019-0766-7
CHVD	PRJEB33578	SAMEA5803455	infant	healthy	United States of America	TRUE	https://doi.org/10.1186/s40168-019-0766-7
CHVD	PRJEB33578	SAMEA5803456	infant	healthy	United States of America	TRUE	https://doi.org/10.1186/s40168-019-0766-7
CHVD	PRJEB33578	SAMEA5803457	adult	pregnant	United States of America	TRUE	https://doi.org/10.1186/s40168-019-0766-7
CHVD	PRJEB33578	SAMEA5803458	infant	healthy	United States of America	TRUE	https://doi.org/10.1186/s40168-019-0766-7
CHVD	PRJEB33578	SAMEA5803459	infant	healthy	United States of America	TRUE	https://doi.org/10.1186/s40168-019-0766-7
CHVD	PRJEB33578	SAMEA5803460	adult	pregnant	United States of America	TRUE	https://doi.org/10.1186/s40168-019-0766-7
CHVD	PRJEB33578	SAMEA5803461	infant	healthy	United States of America	TRUE	https://doi.org/10.1186/s40168-019-0766-7
CHVD	PRJEB33578	SAMEA5803462	infant	healthy	United States of America	TRUE	https://doi.org/10.1186/s40168-019-0766-7
CHVD	PRJEB33578	SAMEA5803463	adult	pregnant	United States of America	TRUE	https://doi.org/10.1186/s40168-019-0766-7
CHVD	PRJEB33578	SAMEA5803464	infant	healthy	United States of America	TRUE	https://doi.org/10.1186/s40168-019-0766-7
CHVD	PRJEB33578	SAMEA5803465	infant	healthy	United States of America	TRUE	https://doi.org/10.1186/s40168-019-0766-7
CHVD	PRJEB33578	SAMEA5803466	adult	pregnant	United States of America	TRUE	https://doi.org/10.1186/s40168-019-0766-7
CHVD	PRJEB33578	SAMEA5803467	infant	healthy	United States of America	TRUE	https://doi.org/10.1186/s40168-019-0766-7
CHVD	PRJEB33578	SAMEA5803468	infant	healthy	United States of America	TRUE	https://doi.org/10.1186/s40168-019-0766-7
CHVD	PRJEB33578	SAMEA5803469	adult	pregnant	United States of America	TRUE	https://doi.org/10.1186/s40168-019-0766-7
CHVD	PRJEB33578	SAMEA5803470	infant	healthy	United States of America	TRUE	https://doi.org/10.1186/s40168-019-0766-7
CHVD	PRJEB33578	SAMEA5803471	infant	healthy	United States of America	TRUE	https://doi.org/10.1186/s40168-019-0766-7
CHVD	PRJEB33578	SAMEA5803472	adult	pregnant	United States of America	TRUE	https://doi.org/10.1186/s40168-019-0766-7
CHVD	PRJEB33578	SAMEA5803473	infant	healthy	United States of America	TRUE	https://doi.org/10.1186/s40168-019-0766-7
CHVD	PRJEB33578	SAMEA5803474	infant	healthy	United States of America	TRUE	https://doi.org/10.1186/s40168-019-0766-7
CHVD	PRJEB33578	SAMEA5803475	adult	pregnant	United States of America	TRUE	https://doi.org/10.1186/s40168-019-0766-7
CHVD	PRJEB33578	SAMEA5803476	infant	healthy	United States of America	TRUE	https://doi.org/10.1186/s40168-019-0766-7
CHVD	PRJEB33578	SAMEA5803477	infant	healthy	United States of America	TRUE	https://doi.org/10.1186/s40168-019-0766-7
CHVD	PRJEB33578	SAMEA5803478	adult	pregnant	United States of America	TRUE	https://doi.org/10.1186/s40168-019-0766-7
CHVD	PRJEB33578	SAMEA5803479	infant	healthy	United States of America	TRUE	https://doi.org/10.1186/s40168-019-0766-7
CHVD	PRJEB33578	SAMEA5803480	infant	healthy	United States of America	TRUE	https://doi.org/10.1186/s40168-019-0766-7
CHVD	PRJEB33578	SAMEA5803481	adult	pregnant	United States of America	TRUE	https://doi.org/10.1186/s40168-019-0766-7
CHVD	PRJEB33578	SAMEA5803482	infant	healthy	United States of America	TRUE	https://doi.org/10.1186/s40168-019-0766-7
CHVD	PRJEB33578	SAMEA5803483	adult	pregnant	United States of America	TRUE	https://doi.org/10.1186/s40168-019-0766-7
CHVD	PRJEB33578	SAMEA5803484	infant	healthy	United States of America	TRUE	https://doi.org/10.1186/s40168-019-0766-7
CHVD	PRJEB33578	SAMEA5803485	adult	pregnant	United States of America	TRUE	https://doi.org/10.1186/s40168-019-0766-7
CHVD	PRJEB33578	SAMEA5803486	infant	healthy	United States of America	TRUE	https://doi.org/10.1186/s40168-019-0766-7
CHVD	PRJEB33578	SAMEA5803487	infant	healthy	United States of America	TRUE	https://doi.org/10.1186/s40168-019-0766-7
CHVD	PRJNA48479	SAMN00030675	adult	healthy	United States of America	FALSE	https://doi.org/10.1038/nature23889
CHVD	PRJNA48479	SAMN00030676	adult	healthy	United States of America	FALSE	https://doi.org/10.1038/nature23889
CHVD	PRJNA48479	SAMN00030677	adult	healthy	United States of America	FALSE	https://doi.org/10.1038/nature23889
CHVD	PRJNA48479	SAMN00030678	adult	healthy	United States of America	FALSE	https://doi.org/10.1038/nature23889
CHVD	PRJNA48479	SAMN00030694	adult	healthy	United States of America	FALSE	https://doi.org/10.1038/nature23889
CHVD	PRJNA48479	SAMN00030695	adult	healthy	United States of America	FALSE	https://doi.org/10.1038/nature23889
CHVD	PRJNA48479	SAMN00030696	adult	healthy	United States of America	FALSE	https://doi.org/10.1038/nature23889
CHVD	PRJNA48479	SAMN00030697	adult	healthy	United States of America	FALSE	https://doi.org/10.1038/nature23889
CHVD	PRJNA48479	SAMN00030698	adult	healthy	United States of America	FALSE	https://doi.org/10.1038/nature23889
CHVD	PRJNA48479	SAMN00030699	adult	healthy	United States of America	FALSE	https://doi.org/10.1038/nature23889
CHVD	PRJNA48479	SAMN00030700	adult	healthy	United States of America	FALSE	https://doi.org/10.1038/nature23889
CHVD	PRJNA48479	SAMN00030701	adult	healthy	United States of America	FALSE	https://doi.org/10.1038/nature23889
CHVD	PRJNA48479	SAMN00030736	adult	healthy	United States of America	FALSE	https://doi.org/10.1038/nature23889
CHVD	PRJNA48479	SAMN00030737	adult	healthy	United States of America	FALSE	https://doi.org/10.1038/nature23889
CHVD	PRJNA48479	SAMN00030738	adult	healthy	United States of America	FALSE	https://doi.org/10.1038/nature23889
CHVD	PRJNA48479	SAMN00030739	adult	healthy	United States of America	FALSE	https://doi.org/10.1038/nature23889
CHVD	PRJNA48479	SAMN00030758	adult	healthy	United States of America	FALSE	https://doi.org/10.1038/nature23889
CHVD	PRJNA48479	SAMN00030759	adult	healthy	United States of America	FALSE	https://doi.org/10.1038/nature23889
CHVD	PRJNA48479	SAMN00030760	adult	healthy	United States of America	FALSE	https://doi.org/10.1038/nature23889
CHVD	PRJNA48479	SAMN00030761	adult	healthy	United States of America	FALSE	https://doi.org/10.1038/nature23889
CHVD	PRJNA48479	SAMN00030762	adult	healthy	United States of America	FALSE	https://doi.org/10.1038/nature23889
CHVD	PRJNA48479	SAMN00030763	adult	healthy	United States of America	FALSE	https://doi.org/10.1038/nature23889
CHVD	PRJNA48479	SAMN00030764	adult	healthy	United States of America	FALSE	https://doi.org/10.1038/nature23889
CHVD	PRJNA48479	SAMN00030765	adult	healthy	United States of America	FALSE	https://doi.org/10.1038/nature23889
CHVD	PRJNA48479	SAMN00030877	adult	healthy	United States of America	FALSE	https://doi.org/10.1038/nature23889
CHVD	PRJNA48479	SAMN00030878	adult	healthy	United States of America	FALSE	https://doi.org/10.1038/nature23889
CHVD	PRJNA48479	SAMN00030879	adult	healthy	United States of America	FALSE	https://doi.org/10.1038/nature23889
CHVD	PRJNA48479	SAMN00030880	adult	healthy	United States of America	FALSE	https://doi.org/10.1038/nature23889
CHVD	PRJNA48479	SAMN00030899	adult	healthy	United States of America	FALSE	https://doi.org/10.1038/nature23889
CHVD	PRJNA48479	SAMN00030900	adult	healthy	United States of America	FALSE	https://doi.org/10.1038/nature23889
CHVD	PRJNA48479	SAMN00030901	adult	healthy	United States of America	FALSE	https://doi.org/10.1038/nature23889
CHVD	PRJNA48479	SAMN00030902	adult	healthy	United States of America	FALSE	https://doi.org/10.1038/nature23889
CHVD	PRJNA48479	SAMN00030903	adult	healthy	United States of America	FALSE	https://doi.org/10.1038/nature23889
CHVD	PRJNA48479	SAMN00030904	adult	healthy	United States of America	FALSE	https://doi.org/10.1038/nature23889
CHVD	PRJNA48479	SAMN00030905	adult	healthy	United States of America	FALSE	https://doi.org/10.1038/nature23889
CHVD	PRJNA48479	SAMN00030906	adult	healthy	United States of America	FALSE	https://doi.org/10.1038/nature23889
CHVD	PRJNA48479	SAMN00030943	adult	healthy	United States of America	FALSE	https://doi.org/10.1038/nature23889
CHVD	PRJNA48479	SAMN00030944	adult	healthy	United States of America	FALSE	https://doi.org/10.1038/nature23889
CHVD	PRJNA48479	SAMN00030945	adult	healthy	United States of America	FALSE	https://doi.org/10.1038/nature23889
CHVD	PRJNA48479	SAMN00030946	adult	healthy	United States of America	FALSE	https://doi.org/10.1038/nature23889
CHVD	PRJNA48479	SAMN00030965	adult	healthy	United States of America	FALSE	https://doi.org/10.1038/nature23889
CHVD	PRJNA48479	SAMN00030966	adult	healthy	United States of America	FALSE	https://doi.org/10.1038/nature23889
CHVD	PRJNA48479	SAMN00030967	adult	healthy	United States of America	FALSE	https://doi.org/10.1038/nature23889
CHVD	PRJNA48479	SAMN00030968	adult	healthy	United States of America	FALSE	https://doi.org/10.1038/nature23889
CHVD	PRJNA48479	SAMN00030969	adult	healthy	United States of America	FALSE	https://doi.org/10.1038/nature23889
CHVD	PRJNA48479	SAMN00030970	adult	healthy	United States of America	FALSE	https://doi.org/10.1038/nature23889
CHVD	PRJNA48479	SAMN00030971	adult	healthy	United States of America	FALSE	https://doi.org/10.1038/nature23889
CHVD	PRJNA48479	SAMN00030972	adult	healthy	United States of America	FALSE	https://doi.org/10.1038/nature23889
CHVD	PRJNA48479	SAMN00031042	adult	healthy	United States of America	FALSE	https://doi.org/10.1038/nature23889
CHVD	PRJNA48479	SAMN00031043	adult	healthy	United States of America	FALSE	https://doi.org/10.1038/nature23889
CHVD	PRJNA48479	SAMN00031044	adult	healthy	United States of America	FALSE	https://doi.org/10.1038/nature23889
CHVD	PRJNA48479	SAMN00031045	adult	healthy	United States of America	FALSE	https://doi.org/10.1038/nature23889
CHVD	PRJNA48479	SAMN00031061	adult	healthy	United States of America	FALSE	https://doi.org/10.1038/nature23889
CHVD	PRJNA48479	SAMN00031062	adult	healthy	United States of America	FALSE	https://doi.org/10.1038/nature23889
CHVD	PRJNA48479	SAMN00031063	adult	healthy	United States of America	FALSE	https://doi.org/10.1038/nature23889
CHVD	PRJNA48479	SAMN00031064	adult	healthy	United States of America	FALSE	https://doi.org/10.1038/nature23889
CHVD	PRJNA48479	SAMN00031065	adult	healthy	United States of America	FALSE	https://doi.org/10.1038/nature23889
CHVD	PRJNA48479	SAMN00031066	adult	healthy	United States of America	FALSE	https://doi.org/10.1038/nature23889
CHVD	PRJNA48479	SAMN00031067	adult	healthy	United States of America	FALSE	https://doi.org/10.1038/nature23889
CHVD	PRJNA48479	SAMN00031068	adult	healthy	United States of America	FALSE	https://doi.org/10.1038/nature23889
CHVD	PRJNA48479	SAMN00031225	adult	healthy	United States of America	FALSE	https://doi.org/10.1038/nature23889
CHVD	PRJNA48479	SAMN00031226	adult	healthy	United States of America	FALSE	https://doi.org/10.1038/nature23889
CHVD	PRJNA48479	SAMN00031227	adult	healthy	United States of America	FALSE	https://doi.org/10.1038/nature23889
CHVD	PRJNA48479	SAMN00031228	adult	healthy	United States of America	FALSE	https://doi.org/10.1038/nature23889
CHVD	PRJNA48479	SAMN00031244	adult	healthy	United States of America	FALSE	https://doi.org/10.1038/nature23889
CHVD	PRJNA48479	SAMN00031245	adult	healthy	United States of America	FALSE	https://doi.org/10.1038/nature23889
CHVD	PRJNA48479	SAMN00031246	adult	healthy	United States of America	FALSE	https://doi.org/10.1038/nature23889
CHVD	PRJNA48479	SAMN00031247	adult	healthy	United States of America	FALSE	https://doi.org/10.1038/nature23889
CHVD	PRJNA48479	SAMN00031248	adult	healthy	United States of America	FALSE	https://doi.org/10.1038/nature23889
CHVD	PRJNA48479	SAMN00031249	adult	healthy	United States of America	FALSE	https://doi.org/10.1038/nature23889
CHVD	PRJNA48479	SAMN00031250	adult	healthy	United States of America	FALSE	https://doi.org/10.1038/nature23889
CHVD	PRJNA48479	SAMN00031251	adult	healthy	United States of America	FALSE	https://doi.org/10.1038/nature23889
CHVD	PRJNA48479	SAMN00031282	adult	healthy	United States of America	FALSE	https://doi.org/10.1038/nature23889
CHVD	PRJNA48479	SAMN00031283	adult	healthy	United States of America	FALSE	https://doi.org/10.1038/nature23889
CHVD	PRJNA48479	SAMN00031284	adult	healthy	United States of America	FALSE	https://doi.org/10.1038/nature23889
CHVD	PRJNA48479	SAMN00031285	adult	healthy	United States of America	FALSE	https://doi.org/10.1038/nature23889
CHVD	PRJNA48479	SAMN00031301	adult	healthy	United States of America	FALSE	https://doi.org/10.1038/nature23889
CHVD	PRJNA48479	SAMN00031302	adult	healthy	United States of America	FALSE	https://doi.org/10.1038/nature23889
CHVD	PRJNA48479	SAMN00031303	adult	healthy	United States of America	FALSE	https://doi.org/10.1038/nature23889
CHVD	PRJNA48479	SAMN00031304	adult	healthy	United States of America	FALSE	https://doi.org/10.1038/nature23889
CHVD	PRJNA48479	SAMN00031305	adult	healthy	United States of America	FALSE	https://doi.org/10.1038/nature23889
CHVD	PRJNA48479	SAMN00031306	adult	healthy	United States of America	FALSE	https://doi.org/10.1038/nature23889
CHVD	PRJNA48479	SAMN00031307	adult	healthy	United States of America	FALSE	https://doi.org/10.1038/nature23889
CHVD	PRJNA48479	SAMN00031308	adult	healthy	United States of America	FALSE	https://doi.org/10.1038/nature23889
CHVD	PRJNA48479	SAMN00031516	adult	healthy	United States of America	FALSE	https://doi.org/10.1038/nature23889
CHVD	PRJNA48479	SAMN00031532	adult	healthy	United States of America	FALSE	https://doi.org/10.1038/nature23889
CHVD	PRJNA48479	SAMN00031533	adult	healthy	United States of America	FALSE	https://doi.org/10.1038/nature23889
CHVD	PRJNA48479	SAMN00031574	adult	healthy	United States of America	FALSE	https://doi.org/10.1038/nature23889
CHVD	PRJNA48479	SAMN00031603	adult	healthy	United States of America	FALSE	https://doi.org/10.1038/nature23889
CHVD	PRJNA48479	SAMN00031604	adult	healthy	United States of America	FALSE	https://doi.org/10.1038/nature23889
CHVD	PRJNA48479	SAMN00032448	adult	healthy	United States of America	FALSE	https://doi.org/10.1038/nature23889
CHVD	PRJNA48479	SAMN00032449	adult	healthy	United States of America	FALSE	https://doi.org/10.1038/nature23889
CHVD	PRJNA48479	SAMN00032470	adult	healthy	United States of America	FALSE	https://doi.org/10.1038/nature23889
CHVD	PRJNA48479	SAMN00032471	adult	healthy	United States of America	FALSE	https://doi.org/10.1038/nature23889
CHVD	PRJNA48479	SAMN00032472	adult	healthy	United States of America	FALSE	https://doi.org/10.1038/nature23889
CHVD	PRJNA48479	SAMN00032473	adult	healthy	United States of America	FALSE	https://doi.org/10.1038/nature23889
CHVD	PRJNA48479	SAMN00032497	adult	healthy	United States of America	FALSE	https://doi.org/10.1038/nature23889
CHVD	PRJNA48479	SAMN00032498	adult	healthy	United States of America	FALSE	https://doi.org/10.1038/nature23889
CHVD	PRJNA48479	SAMN00032520	adult	healthy	United States of America	FALSE	https://doi.org/10.1038/nature23889
CHVD	PRJNA48479	SAMN00032521	adult	healthy	United States of America	FALSE	https://doi.org/10.1038/nature23889
CHVD	PRJNA48479	SAMN00032570	adult	healthy	United States of America	FALSE	https://doi.org/10.1038/nature23889
CHVD	PRJNA48479	SAMN00032571	adult	healthy	United States of America	FALSE	https://doi.org/10.1038/nature23889
CHVD	PRJNA48479	SAMN00032572	adult	healthy	United States of America	FALSE	https://doi.org/10.1038/nature23889
CHVD	PRJNA48479	SAMN00032573	adult	healthy	United States of America	FALSE	https://doi.org/10.1038/nature23889
CHVD	PRJNA48479	SAMN00032593	adult	healthy	United States of America	FALSE	https://doi.org/10.1038/nature23889
CHVD	PRJNA48479	SAMN00032594	adult	healthy	United States of America	FALSE	https://doi.org/10.1038/nature23889
CHVD	PRJNA48479	SAMN00032642	adult	healthy	United States of America	FALSE	https://doi.org/10.1038/nature23889
CHVD	PRJNA48479	SAMN00032643	adult	healthy	United States of America	FALSE	https://doi.org/10.1038/nature23889
CHVD	PRJNA48479	SAMN00032675	adult	healthy	United States of America	FALSE	https://doi.org/10.1038/nature23889
CHVD	PRJNA48479	SAMN00032676	adult	healthy	United States of America	FALSE	https://doi.org/10.1038/nature23889
CHVD	PRJNA48479	SAMN00032707	adult	healthy	United States of America	FALSE	https://doi.org/10.1038/nature23889
CHVD	PRJNA48479	SAMN00032708	adult	healthy	United States of America	FALSE	https://doi.org/10.1038/nature23889
CHVD	PRJNA48479	SAMN00032734	adult	healthy	United States of America	FALSE	https://doi.org/10.1038/nature23889
CHVD	PRJNA48479	SAMN00032735	adult	healthy	United States of America	FALSE	https://doi.org/10.1038/nature23889
CHVD	PRJNA48479	SAMN00032736	adult	healthy	United States of America	FALSE	https://doi.org/10.1038/nature23889
CHVD	PRJNA48479	SAMN00032737	adult	healthy	United States of America	FALSE	https://doi.org/10.1038/nature23889
CHVD	PRJNA48479	SAMN00032738	adult	healthy	United States of America	FALSE	https://doi.org/10.1038/nature23889
CHVD	PRJNA48479	SAMN00032739	adult	healthy	United States of America	FALSE	https://doi.org/10.1038/nature23889
CHVD	PRJNA48479	SAMN00032818	adult	healthy	United States of America	FALSE	https://doi.org/10.1038/nature23889
CHVD	PRJNA48479	SAMN00032819	adult	healthy	United States of America	FALSE	https://doi.org/10.1038/nature23889
CHVD	PRJNA48479	SAMN00032841	adult	healthy	United States of America	FALSE	https://doi.org/10.1038/nature23889
CHVD	PRJNA48479	SAMN00032842	adult	healthy	United States of America	FALSE	https://doi.org/10.1038/nature23889
CHVD	PRJNA48479	SAMN00032847	adult	healthy	United States of America	FALSE	https://doi.org/10.1038/nature23889
CHVD	PRJNA48479	SAMN00032848	adult	healthy	United States of America	FALSE	https://doi.org/10.1038/nature23889
CHVD	PRJNA48479	SAMN00032849	adult	healthy	United States of America	FALSE	https://doi.org/10.1038/nature23889
CHVD	PRJNA48479	SAMN00032850	adult	healthy	United States of America	FALSE	https://doi.org/10.1038/nature23889
CHVD	PRJNA48479	SAMN00032851	adult	healthy	United States of America	FALSE	https://doi.org/10.1038/nature23889
CHVD	PRJNA48479	SAMN00032852	adult	healthy	United States of America	FALSE	https://doi.org/10.1038/nature23889
CHVD	PRJNA48479	SAMN00032888	adult	healthy	United States of America	FALSE	https://doi.org/10.1038/nature23889
CHVD	PRJNA48479	SAMN00032889	adult	healthy	United States of America	FALSE	https://doi.org/10.1038/nature23889
CHVD	PRJNA48479	SAMN00032965	adult	healthy	United States of America	FALSE	https://doi.org/10.1038/nature23889
CHVD	PRJNA48479	SAMN00032966	adult	healthy	United States of America	FALSE	https://doi.org/10.1038/nature23889
CHVD	PRJNA48479	SAMN00033022	adult	healthy	United States of America	FALSE	https://doi.org/10.1038/nature23889
CHVD	PRJNA48479	SAMN00033023	adult	healthy	United States of America	FALSE	https://doi.org/10.1038/nature23889
CHVD	PRJNA48479	SAMN00033057	adult	healthy	United States of America	FALSE	https://doi.org/10.1038/nature23889
CHVD	PRJNA48479	SAMN00033058	adult	healthy	United States of America	FALSE	https://doi.org/10.1038/nature23889
CHVD	PRJNA48479	SAMN00033089	adult	healthy	United States of America	FALSE	https://doi.org/10.1038/nature23889
CHVD	PRJNA48479	SAMN00033090	adult	healthy	United States of America	FALSE	https://doi.org/10.1038/nature23889
CHVD	PRJNA48479	SAMN00033353	adult	healthy	United States of America	FALSE	https://doi.org/10.1038/nature23889
CHVD	PRJNA48479	SAMN00033354	adult	healthy	United States of America	FALSE	https://doi.org/10.1038/nature23889
CHVD	PRJNA48479	SAMN00033355	adult	healthy	United States of America	FALSE	https://doi.org/10.1038/nature23889
CHVD	PRJNA48479	SAMN00033356	adult	healthy	United States of America	FALSE	https://doi.org/10.1038/nature23889
CHVD	PRJNA48479	SAMN00033357	adult	healthy	United States of America	FALSE	https://doi.org/10.1038/nature23889
CHVD	PRJNA48479	SAMN00033358	adult	healthy	United States of America	FALSE	https://doi.org/10.1038/nature23889
CHVD	PRJNA48479	SAMN00033359	adult	healthy	United States of America	FALSE	https://doi.org/10.1038/nature23889
CHVD	PRJNA48479	SAMN00033360	adult	healthy	United States of America	FALSE	https://doi.org/10.1038/nature23889
CHVD	PRJNA48479	SAMN00033361	adult	healthy	United States of America	FALSE	https://doi.org/10.1038/nature23889
CHVD	PRJNA48479	SAMN00033362	adult	healthy	United States of America	FALSE	https://doi.org/10.1038/nature23889
CHVD	PRJNA48479	SAMN00033363	adult	healthy	United States of America	FALSE	https://doi.org/10.1038/nature23889
CHVD	PRJNA48479	SAMN00033364	adult	healthy	United States of America	FALSE	https://doi.org/10.1038/nature23889
CHVD	PRJNA48479	SAMN00033365	adult	healthy	United States of America	FALSE	https://doi.org/10.1038/nature23889
CHVD	PRJNA48479	SAMN00033366	adult	healthy	United States of America	FALSE	https://doi.org/10.1038/nature23889
CHVD	PRJNA48479	SAMN00033367	adult	healthy	United States of America	FALSE	https://doi.org/10.1038/nature23889
CHVD	PRJNA48479	SAMN00033368	adult	healthy	United States of America	FALSE	https://doi.org/10.1038/nature23889
CHVD	PRJNA48479	SAMN00033369	adult	healthy	United States of America	FALSE	https://doi.org/10.1038/nature23889
CHVD	PRJNA48479	SAMN00033370	adult	healthy	United States of America	FALSE	https://doi.org/10.1038/nature23889
CHVD	PRJNA48479	SAMN00033371	adult	healthy	United States of America	FALSE	https://doi.org/10.1038/nature23889
CHVD	PRJNA48479	SAMN00033372	adult	healthy	United States of America	FALSE	https://doi.org/10.1038/nature23889
CHVD	PRJNA48479	SAMN00033373	adult	healthy	United States of America	FALSE	https://doi.org/10.1038/nature23889
CHVD	PRJNA48479	SAMN00033374	adult	healthy	United States of America	FALSE	https://doi.org/10.1038/nature23889
CHVD	PRJNA48479	SAMN00033375	adult	healthy	United States of America	FALSE	https://doi.org/10.1038/nature23889
CHVD	PRJNA48479	SAMN00033376	adult	healthy	United States of America	FALSE	https://doi.org/10.1038/nature23889
CHVD	PRJNA48479	SAMN00033377	adult	healthy	United States of America	FALSE	https://doi.org/10.1038/nature23889
CHVD	PRJNA48479	SAMN00033378	adult	healthy	United States of America	FALSE	https://doi.org/10.1038/nature23889
CHVD	PRJNA48479	SAMN00033379	adult	healthy	United States of America	FALSE	https://doi.org/10.1038/nature23889
CHVD	PRJNA48479	SAMN00033380	adult	healthy	United States of America	FALSE	https://doi.org/10.1038/nature23889
CHVD	PRJNA48479	SAMN00033381	adult	healthy	United States of America	FALSE	https://doi.org/10.1038/nature23889
CHVD	PRJNA48479	SAMN00033382	adult	healthy	United States of America	FALSE	https://doi.org/10.1038/nature23889
CHVD	PRJNA48479	SAMN00033383	adult	healthy	United States of America	FALSE	https://doi.org/10.1038/nature23889
CHVD	PRJNA48479	SAMN00033384	adult	healthy	United States of America	FALSE	https://doi.org/10.1038/nature23889
CHVD	PRJNA48479	SAMN00033400	adult	healthy	United States of America	FALSE	https://doi.org/10.1038/nature23889
CHVD	PRJNA48479	SAMN00033401	adult	healthy	United States of America	FALSE	https://doi.org/10.1038/nature23889
CHVD	PRJNA48479	SAMN00033402	adult	healthy	United States of America	FALSE	https://doi.org/10.1038/nature23889
CHVD	PRJNA48479	SAMN00033403	adult	healthy	United States of America	FALSE	https://doi.org/10.1038/nature23889
CHVD	PRJNA48479	SAMN00033404	adult	healthy	United States of America	FALSE	https://doi.org/10.1038/nature23889
CHVD	PRJNA48479	SAMN00033405	adult	healthy	United States of America	FALSE	https://doi.org/10.1038/nature23889
CHVD	PRJNA48479	SAMN00033406	adult	healthy	United States of America	FALSE	https://doi.org/10.1038/nature23889
CHVD	PRJNA48479	SAMN00033407	adult	healthy	United States of America	FALSE	https://doi.org/10.1038/nature23889
CHVD	PRJNA48479	SAMN00033408	adult	healthy	United States of America	FALSE	https://doi.org/10.1038/nature23889
CHVD	PRJNA48479	SAMN00033409	adult	healthy	United States of America	FALSE	https://doi.org/10.1038/nature23889
CHVD	PRJNA48479	SAMN00033410	adult	healthy	United States of America	FALSE	https://doi.org/10.1038/nature23889
CHVD	PRJNA48479	SAMN00033411	adult	healthy	United States of America	FALSE	https://doi.org/10.1038/nature23889
CHVD	PRJNA48479	SAMN00033412	adult	healthy	United States of America	FALSE	https://doi.org/10.1038/nature23889
CHVD	PRJNA48479	SAMN00033413	adult	healthy	United States of America	FALSE	https://doi.org/10.1038/nature23889
CHVD	PRJNA48479	SAMN00033414	adult	healthy	United States of America	FALSE	https://doi.org/10.1038/nature23889
CHVD	PRJNA48479	SAMN00033415	adult	healthy	United States of America	FALSE	https://doi.org/10.1038/nature23889
CHVD	PRJNA48479	SAMN00033416	adult	healthy	United States of America	FALSE	https://doi.org/10.1038/nature23889
CHVD	PRJNA48479	SAMN00033417	adult	healthy	United States of America	FALSE	https://doi.org/10.1038/nature23889
CHVD	PRJNA48479	SAMN00033418	adult	healthy	United States of America	FALSE	https://doi.org/10.1038/nature23889
CHVD	PRJNA48479	SAMN00033419	adult	healthy	United States of America	FALSE	https://doi.org/10.1038/nature23889
CHVD	PRJNA48479	SAMN00033420	adult	healthy	United States of America	FALSE	https://doi.org/10.1038/nature23889
CHVD	PRJNA48479	SAMN00033421	adult	healthy	United States of America	FALSE	https://doi.org/10.1038/nature23889
CHVD	PRJNA48479	SAMN00033422	adult	healthy	United States of America	FALSE	https://doi.org/10.1038/nature23889
CHVD	PRJNA48479	SAMN00033423	adult	healthy	United States of America	FALSE	https://doi.org/10.1038/nature23889
CHVD	PRJNA48479	SAMN00033424	adult	healthy	United States of America	FALSE	https://doi.org/10.1038/nature23889
CHVD	PRJNA48479	SAMN00033425	adult	healthy	United States of America	FALSE	https://doi.org/10.1038/nature23889
CHVD	PRJNA48479	SAMN00033426	adult	healthy	United States of America	FALSE	https://doi.org/10.1038/nature23889
CHVD	PRJNA48479	SAMN00033427	adult	healthy	United States of America	FALSE	https://doi.org/10.1038/nature23889
CHVD	PRJNA48479	SAMN00033428	adult	healthy	United States of America	FALSE	https://doi.org/10.1038/nature23889
CHVD	PRJNA48479	SAMN00033429	adult	healthy	United States of America	FALSE	https://doi.org/10.1038/nature23889
CHVD	PRJNA48479	SAMN00033430	adult	healthy	United States of America	FALSE	https://doi.org/10.1038/nature23889
CHVD	PRJNA48479	SAMN00033431	adult	healthy	United States of America	FALSE	https://doi.org/10.1038/nature23889
CHVD	PRJNA48479	SAMN00033447	adult	healthy	United States of America	FALSE	https://doi.org/10.1038/nature23889
CHVD	PRJNA48479	SAMN00033448	adult	healthy	United States of America	FALSE	https://doi.org/10.1038/nature23889
CHVD	PRJNA48479	SAMN00033449	adult	healthy	United States of America	FALSE	https://doi.org/10.1038/nature23889
CHVD	PRJNA48479	SAMN00033450	adult	healthy	United States of America	FALSE	https://doi.org/10.1038/nature23889
CHVD	PRJNA48479	SAMN00033469	adult	healthy	United States of America	FALSE	https://doi.org/10.1038/nature23889
CHVD	PRJNA48479	SAMN00033470	adult	healthy	United States of America	FALSE	https://doi.org/10.1038/nature23889
CHVD	PRJNA48479	SAMN00033471	adult	healthy	United States of America	FALSE	https://doi.org/10.1038/nature23889
CHVD	PRJNA48479	SAMN00033472	adult	healthy	United States of America	FALSE	https://doi.org/10.1038/nature23889
CHVD	PRJNA48479	SAMN00033491	adult	healthy	United States of America	FALSE	https://doi.org/10.1038/nature23889
CHVD	PRJNA48479	SAMN00033492	adult	healthy	United States of America	FALSE	https://doi.org/10.1038/nature23889
CHVD	PRJNA48479	SAMN00033493	adult	healthy	United States of America	FALSE	https://doi.org/10.1038/nature23889
CHVD	PRJNA48479	SAMN00033494	adult	healthy	United States of America	FALSE	https://doi.org/10.1038/nature23889
CHVD	PRJNA48479	SAMN00033513	adult	healthy	United States of America	FALSE	https://doi.org/10.1038/nature23889
CHVD	PRJNA48479	SAMN00033514	adult	healthy	United States of America	FALSE	https://doi.org/10.1038/nature23889
CHVD	PRJNA48479	SAMN00033515	adult	healthy	United States of America	FALSE	https://doi.org/10.1038/nature23889
CHVD	PRJNA48479	SAMN00033516	adult	healthy	United States of America	FALSE	https://doi.org/10.1038/nature23889
CHVD	PRJNA48479	SAMN00033535	adult	healthy	United States of America	FALSE	https://doi.org/10.1038/nature23889
CHVD	PRJNA48479	SAMN00033536	adult	healthy	United States of America	FALSE	https://doi.org/10.1038/nature23889
CHVD	PRJNA48479	SAMN00033537	adult	healthy	United States of America	FALSE	https://doi.org/10.1038/nature23889
CHVD	PRJNA48479	SAMN00033538	adult	healthy	United States of America	FALSE	https://doi.org/10.1038/nature23889
CHVD	PRJNA48479	SAMN00033557	adult	healthy	United States of America	FALSE	https://doi.org/10.1038/nature23889
CHVD	PRJNA48479	SAMN00033558	adult	healthy	United States of America	FALSE	https://doi.org/10.1038/nature23889
CHVD	PRJNA48479	SAMN00033559	adult	healthy	United States of America	FALSE	https://doi.org/10.1038/nature23889
CHVD	PRJNA48479	SAMN00033560	adult	healthy	United States of America	FALSE	https://doi.org/10.1038/nature23889
CHVD	PRJNA48479	SAMN00033579	adult	healthy	United States of America	FALSE	https://doi.org/10.1038/nature23889
CHVD	PRJNA48479	SAMN00033580	adult	healthy	United States of America	FALSE	https://doi.org/10.1038/nature23889
CHVD	PRJNA48479	SAMN00033581	adult	healthy	United States of America	FALSE	https://doi.org/10.1038/nature23889
CHVD	PRJNA48479	SAMN00033582	adult	healthy	United States of America	FALSE	https://doi.org/10.1038/nature23889
CHVD	PRJNA48479	SAMN00033583	adult	healthy	United States of America	FALSE	https://doi.org/10.1038/nature23889
CHVD	PRJNA48479	SAMN00033584	adult	healthy	United States of America	FALSE	https://doi.org/10.1038/nature23889
CHVD	PRJNA48479	SAMN00033585	adult	healthy	United States of America	FALSE	https://doi.org/10.1038/nature23889
CHVD	PRJNA48479	SAMN00033586	adult	healthy	United States of America	FALSE	https://doi.org/10.1038/nature23889
CHVD	PRJNA48479	SAMN00033617	adult	healthy	United States of America	FALSE	https://doi.org/10.1038/nature23889
CHVD	PRJNA48479	SAMN00033618	adult	healthy	United States of America	FALSE	https://doi.org/10.1038/nature23889
CHVD	PRJNA48479	SAMN00033619	adult	healthy	United States of America	FALSE	https://doi.org/10.1038/nature23889
CHVD	PRJNA48479	SAMN00033620	adult	healthy	United States of America	FALSE	https://doi.org/10.1038/nature23889
CHVD	PRJNA48479	SAMN00033621	adult	healthy	United States of America	FALSE	https://doi.org/10.1038/nature23889
CHVD	PRJNA48479	SAMN00033622	adult	healthy	United States of America	FALSE	https://doi.org/10.1038/nature23889
CHVD	PRJNA48479	SAMN00033623	adult	healthy	United States of America	FALSE	https://doi.org/10.1038/nature23889
CHVD	PRJNA48479	SAMN00033624	adult	healthy	United States of America	FALSE	https://doi.org/10.1038/nature23889
CHVD	PRJNA48479	SAMN00033661	adult	healthy	United States of America	FALSE	https://doi.org/10.1038/nature23889
CHVD	PRJNA48479	SAMN00033662	adult	healthy	United States of America	FALSE	https://doi.org/10.1038/nature23889
CHVD	PRJNA48479	SAMN00033663	adult	healthy	United States of America	FALSE	https://doi.org/10.1038/nature23889
CHVD	PRJNA48479	SAMN00033664	adult	healthy	United States of America	FALSE	https://doi.org/10.1038/nature23889
CHVD	PRJNA48479	SAMN00033665	adult	healthy	United States of America	FALSE	https://doi.org/10.1038/nature23889
CHVD	PRJNA48479	SAMN00033666	adult	healthy	United States of America	FALSE	https://doi.org/10.1038/nature23889
CHVD	PRJNA48479	SAMN00033667	adult	healthy	United States of America	FALSE	https://doi.org/10.1038/nature23889
CHVD	PRJNA48479	SAMN00033668	adult	healthy	United States of America	FALSE	https://doi.org/10.1038/nature23889
CHVD	PRJNA48479	SAMN00033703	adult	healthy	United States of America	FALSE	https://doi.org/10.1038/nature23889
CHVD	PRJNA48479	SAMN00033704	adult	healthy	United States of America	FALSE	https://doi.org/10.1038/nature23889
CHVD	PRJNA48479	SAMN00033705	adult	healthy	United States of America	FALSE	https://doi.org/10.1038/nature23889
CHVD	PRJNA48479	SAMN00033706	adult	healthy	United States of America	FALSE	https://doi.org/10.1038/nature23889
CHVD	PRJNA48479	SAMN00033725	adult	healthy	United States of America	FALSE	https://doi.org/10.1038/nature23889
CHVD	PRJNA48479	SAMN00033726	adult	healthy	United States of America	FALSE	https://doi.org/10.1038/nature23889
CHVD	PRJNA48479	SAMN00033727	adult	healthy	United States of America	FALSE	https://doi.org/10.1038/nature23889
CHVD	PRJNA48479	SAMN00033728	adult	healthy	United States of America	FALSE	https://doi.org/10.1038/nature23889
CHVD	PRJNA48479	SAMN00033729	adult	healthy	United States of America	FALSE	https://doi.org/10.1038/nature23889
CHVD	PRJNA48479	SAMN00033730	adult	healthy	United States of America	FALSE	https://doi.org/10.1038/nature23889
CHVD	PRJNA48479	SAMN00033731	adult	healthy	United States of America	FALSE	https://doi.org/10.1038/nature23889
CHVD	PRJNA48479	SAMN00033732	adult	healthy	United States of America	FALSE	https://doi.org/10.1038/nature23889
CHVD	PRJNA48479	SAMN00033733	adult	healthy	United States of America	FALSE	https://doi.org/10.1038/nature23889
CHVD	PRJNA48479	SAMN00033734	adult	healthy	United States of America	FALSE	https://doi.org/10.1038/nature23889
CHVD	PRJNA48479	SAMN00033735	adult	healthy	United States of America	FALSE	https://doi.org/10.1038/nature23889
CHVD	PRJNA48479	SAMN00033736	adult	healthy	United States of America	FALSE	https://doi.org/10.1038/nature23889
CHVD	PRJNA48479	SAMN00033791	adult	healthy	United States of America	FALSE	https://doi.org/10.1038/nature23889
CHVD	PRJNA48479	SAMN00033806	adult	healthy	United States of America	FALSE	https://doi.org/10.1038/nature23889
CHVD	PRJNA48479	SAMN00033821	adult	healthy	United States of America	FALSE	https://doi.org/10.1038/nature23889
CHVD	PRJNA48479	SAMN00033847	adult	healthy	United States of America	FALSE	https://doi.org/10.1038/nature23889
CHVD	PRJNA48479	SAMN00033848	adult	healthy	United States of America	FALSE	https://doi.org/10.1038/nature23889
CHVD	PRJNA48479	SAMN00033849	adult	healthy	United States of America	FALSE	https://doi.org/10.1038/nature23889
CHVD	PRJNA48479	SAMN00033850	adult	healthy	United States of America	FALSE	https://doi.org/10.1038/nature23889
CHVD	PRJNA48479	SAMN00033851	adult	healthy	United States of America	FALSE	https://doi.org/10.1038/nature23889
CHVD	PRJNA48479	SAMN00033852	adult	healthy	United States of America	FALSE	https://doi.org/10.1038/nature23889
CHVD	PRJNA48479	SAMN00033853	adult	healthy	United States of America	FALSE	https://doi.org/10.1038/nature23889
CHVD	PRJNA48479	SAMN00033854	adult	healthy	United States of America	FALSE	https://doi.org/10.1038/nature23889
CHVD	PRJNA48479	SAMN00033855	adult	healthy	United States of America	FALSE	https://doi.org/10.1038/nature23889
CHVD	PRJNA48479	SAMN00033856	adult	healthy	United States of America	FALSE	https://doi.org/10.1038/nature23889
CHVD	PRJNA48479	SAMN00033883	adult	healthy	United States of America	FALSE	https://doi.org/10.1038/nature23889
CHVD	PRJNA48479	SAMN00033884	adult	healthy	United States of America	FALSE	https://doi.org/10.1038/nature23889
CHVD	PRJNA48479	SAMN00033885	adult	healthy	United States of America	FALSE	https://doi.org/10.1038/nature23889
CHVD	PRJNA48479	SAMN00033886	adult	healthy	United States of America	FALSE	https://doi.org/10.1038/nature23889
CHVD	PRJNA48479	SAMN00033887	adult	healthy	United States of America	FALSE	https://doi.org/10.1038/nature23889
CHVD	PRJNA48479	SAMN00033888	adult	healthy	United States of America	FALSE	https://doi.org/10.1038/nature23889
CHVD	PRJNA48479	SAMN00033889	adult	healthy	United States of America	FALSE	https://doi.org/10.1038/nature23889
CHVD	PRJNA48479	SAMN00033890	adult	healthy	United States of America	FALSE	https://doi.org/10.1038/nature23889
CHVD	PRJNA48479	SAMN00033891	adult	healthy	United States of America	FALSE	https://doi.org/10.1038/nature23889
CHVD	PRJNA48479	SAMN00033892	adult	healthy	United States of America	FALSE	https://doi.org/10.1038/nature23889
CHVD	PRJNA48479	SAMN00033893	adult	healthy	United States of America	FALSE	https://doi.org/10.1038/nature23889
CHVD	PRJNA48479	SAMN00033894	adult	healthy	United States of America	FALSE	https://doi.org/10.1038/nature23889
CHVD	PRJNA48479	SAMN00033895	adult	healthy	United States of America	FALSE	https://doi.org/10.1038/nature23889
CHVD	PRJNA48479	SAMN00033896	adult	healthy	United States of America	FALSE	https://doi.org/10.1038/nature23889
CHVD	PRJNA48479	SAMN00033899	adult	healthy	United States of America	FALSE	https://doi.org/10.1038/nature23889
CHVD	PRJNA48479	SAMN00033900	adult	healthy	United States of America	FALSE	https://doi.org/10.1038/nature23889
CHVD	PRJNA48479	SAMN00033901	adult	healthy	United States of America	FALSE	https://doi.org/10.1038/nature23889
CHVD	PRJNA48479	SAMN00033902	adult	healthy	United States of America	FALSE	https://doi.org/10.1038/nature23889
CHVD	PRJNA48479	SAMN00033903	adult	healthy	United States of America	FALSE	https://doi.org/10.1038/nature23889
CHVD	PRJNA48479	SAMN00033904	adult	healthy	United States of America	FALSE	https://doi.org/10.1038/nature23889
CHVD	PRJNA48479	SAMN00033925	adult	healthy	United States of America	FALSE	https://doi.org/10.1038/nature23889
CHVD	PRJNA48479	SAMN00033926	adult	healthy	United States of America	FALSE	https://doi.org/10.1038/nature23889
CHVD	PRJNA48479	SAMN00033927	adult	healthy	United States of America	FALSE	https://doi.org/10.1038/nature23889
CHVD	PRJNA48479	SAMN00033928	adult	healthy	United States of America	FALSE	https://doi.org/10.1038/nature23889
CHVD	PRJNA48479	SAMN00033931	adult	healthy	United States of America	FALSE	https://doi.org/10.1038/nature23889
CHVD	PRJNA48479	SAMN00033932	adult	healthy	United States of America	FALSE	https://doi.org/10.1038/nature23889
CHVD	PRJNA48479	SAMN00033933	adult	healthy	United States of America	FALSE	https://doi.org/10.1038/nature23889
CHVD	PRJNA48479	SAMN00033934	adult	healthy	United States of America	FALSE	https://doi.org/10.1038/nature23889
CHVD	PRJNA48479	SAMN00033935	adult	healthy	United States of America	FALSE	https://doi.org/10.1038/nature23889
CHVD	PRJNA48479	SAMN00033936	adult	healthy	United States of America	FALSE	https://doi.org/10.1038/nature23889
CHVD	PRJNA48479	SAMN00033966	adult	healthy	United States of America	FALSE	https://doi.org/10.1038/nature23889
CHVD	PRJNA48479	SAMN00033967	adult	healthy	United States of America	FALSE	https://doi.org/10.1038/nature23889
CHVD	PRJNA48479	SAMN00033968	adult	healthy	United States of America	FALSE	https://doi.org/10.1038/nature23889
CHVD	PRJNA48479	SAMN00033969	adult	healthy	United States of America	FALSE	https://doi.org/10.1038/nature23889
CHVD	PRJNA48479	SAMN00033970	adult	healthy	United States of America	FALSE	https://doi.org/10.1038/nature23889
CHVD	PRJNA48479	SAMN00033971	adult	healthy	United States of America	FALSE	https://doi.org/10.1038/nature23889
CHVD	PRJNA48479	SAMN00033972	adult	healthy	United States of America	FALSE	https://doi.org/10.1038/nature23889
CHVD	PRJNA48479	SAMN00033973	adult	healthy	United States of America	FALSE	https://doi.org/10.1038/nature23889
CHVD	PRJNA48479	SAMN00033974	adult	healthy	United States of America	FALSE	https://doi.org/10.1038/nature23889
CHVD	PRJNA48479	SAMN00033975	adult	healthy	United States of America	FALSE	https://doi.org/10.1038/nature23889
CHVD	PRJNA48479	SAMN00034021	adult	healthy	United States of America	FALSE	https://doi.org/10.1038/nature23889
CHVD	PRJNA48479	SAMN00034022	adult	healthy	United States of America	FALSE	https://doi.org/10.1038/nature23889
CHVD	PRJNA48479	SAMN00034023	adult	healthy	United States of America	FALSE	https://doi.org/10.1038/nature23889
CHVD	PRJNA48479	SAMN00034024	adult	healthy	United States of America	FALSE	https://doi.org/10.1038/nature23889
CHVD	PRJNA48479	SAMN00034025	adult	healthy	United States of America	FALSE	https://doi.org/10.1038/nature23889
CHVD	PRJNA48479	SAMN00034026	adult	healthy	United States of America	FALSE	https://doi.org/10.1038/nature23889
CHVD	PRJNA48479	SAMN00034027	adult	healthy	United States of America	FALSE	https://doi.org/10.1038/nature23889
CHVD	PRJNA48479	SAMN00034028	adult	healthy	United States of America	FALSE	https://doi.org/10.1038/nature23889
CHVD	PRJNA48479	SAMN00034029	adult	healthy	United States of America	FALSE	https://doi.org/10.1038/nature23889
CHVD	PRJNA48479	SAMN00034030	adult	healthy	United States of America	FALSE	https://doi.org/10.1038/nature23889
CHVD	PRJNA48479	SAMN00034031	adult	healthy	United States of America	FALSE	https://doi.org/10.1038/nature23889
CHVD	PRJNA48479	SAMN00034032	adult	healthy	United States of America	FALSE	https://doi.org/10.1038/nature23889
CHVD	PRJNA48479	SAMN00034033	adult	healthy	United States of America	FALSE	https://doi.org/10.1038/nature23889
CHVD	PRJNA48479	SAMN00034034	adult	healthy	United States of America	FALSE	https://doi.org/10.1038/nature23889
CHVD	PRJNA48479	SAMN00034035	adult	healthy	United States of America	FALSE	https://doi.org/10.1038/nature23889
CHVD	PRJNA48479	SAMN00034036	adult	healthy	United States of America	FALSE	https://doi.org/10.1038/nature23889
CHVD	PRJNA48479	SAMN00034037	adult	healthy	United States of America	FALSE	https://doi.org/10.1038/nature23889
CHVD	PRJNA48479	SAMN00034038	adult	healthy	United States of America	FALSE	https://doi.org/10.1038/nature23889
CHVD	PRJNA48479	SAMN00034039	adult	healthy	United States of America	FALSE	https://doi.org/10.1038/nature23889
CHVD	PRJNA48479	SAMN00034040	adult	healthy	United States of America	FALSE	https://doi.org/10.1038/nature23889
CHVD	PRJNA48479	SAMN00034067	adult	healthy	United States of America	FALSE	https://doi.org/10.1038/nature23889
CHVD	PRJNA48479	SAMN00034068	adult	healthy	United States of America	FALSE	https://doi.org/10.1038/nature23889
CHVD	PRJNA48479	SAMN00034069	adult	healthy	United States of America	FALSE	https://doi.org/10.1038/nature23889
CHVD	PRJNA48479	SAMN00034070	adult	healthy	United States of America	FALSE	https://doi.org/10.1038/nature23889
CHVD	PRJNA48479	SAMN00034071	adult	healthy	United States of America	FALSE	https://doi.org/10.1038/nature23889
CHVD	PRJNA48479	SAMN00034072	adult	healthy	United States of America	FALSE	https://doi.org/10.1038/nature23889
CHVD	PRJNA48479	SAMN00034073	adult	healthy	United States of America	FALSE	https://doi.org/10.1038/nature23889
CHVD	PRJNA48479	SAMN00034074	adult	healthy	United States of America	FALSE	https://doi.org/10.1038/nature23889
CHVD	PRJNA48479	SAMN00034075	adult	healthy	United States of America	FALSE	https://doi.org/10.1038/nature23889
CHVD	PRJNA48479	SAMN00034096	adult	healthy	United States of America	FALSE	https://doi.org/10.1038/nature23889
CHVD	PRJNA48479	SAMN00034120	adult	healthy	United States of America	FALSE	https://doi.org/10.1038/nature23889
CHVD	PRJNA48479	SAMN00034121	adult	healthy	United States of America	FALSE	https://doi.org/10.1038/nature23889
CHVD	PRJNA48479	SAMN00034122	adult	healthy	United States of America	FALSE	https://doi.org/10.1038/nature23889
CHVD	PRJNA48479	SAMN00034123	adult	healthy	United States of America	FALSE	https://doi.org/10.1038/nature23889
CHVD	PRJNA48479	SAMN00034124	adult	healthy	United States of America	FALSE	https://doi.org/10.1038/nature23889
CHVD	PRJNA48479	SAMN00034125	adult	healthy	United States of America	FALSE	https://doi.org/10.1038/nature23889
CHVD	PRJNA48479	SAMN00034126	adult	healthy	United States of America	FALSE	https://doi.org/10.1038/nature23889
CHVD	PRJNA48479	SAMN00034127	adult	healthy	United States of America	FALSE	https://doi.org/10.1038/nature23889
CHVD	PRJNA48479	SAMN00034128	adult	healthy	United States of America	FALSE	https://doi.org/10.1038/nature23889
CHVD	PRJNA48479	SAMN00034129	adult	healthy	United States of America	FALSE	https://doi.org/10.1038/nature23889
CHVD	PRJNA48479	SAMN00034153	adult	healthy	United States of America	FALSE	https://doi.org/10.1038/nature23889
CHVD	PRJNA48479	SAMN00034154	adult	healthy	United States of America	FALSE	https://doi.org/10.1038/nature23889
CHVD	PRJNA48479	SAMN00034155	adult	healthy	United States of America	FALSE	https://doi.org/10.1038/nature23889
CHVD	PRJNA48479	SAMN00034156	adult	healthy	United States of America	FALSE	https://doi.org/10.1038/nature23889
CHVD	PRJNA48479	SAMN00034157	adult	healthy	United States of America	FALSE	https://doi.org/10.1038/nature23889
CHVD	PRJNA48479	SAMN00034158	adult	healthy	United States of America	FALSE	https://doi.org/10.1038/nature23889
CHVD	PRJNA48479	SAMN00034159	adult	healthy	United States of America	FALSE	https://doi.org/10.1038/nature23889
CHVD	PRJNA48479	SAMN00034160	adult	healthy	United States of America	FALSE	https://doi.org/10.1038/nature23889
CHVD	PRJNA48479	SAMN00034161	adult	healthy	United States of America	FALSE	https://doi.org/10.1038/nature23889
CHVD	PRJNA48479	SAMN00034162	adult	healthy	United States of America	FALSE	https://doi.org/10.1038/nature23889
CHVD	PRJNA48479	SAMN00034187	adult	healthy	United States of America	FALSE	https://doi.org/10.1038/nature23889
CHVD	PRJNA48479	SAMN00034188	adult	healthy	United States of America	FALSE	https://doi.org/10.1038/nature23889
CHVD	PRJNA48479	SAMN00034189	adult	healthy	United States of America	FALSE	https://doi.org/10.1038/nature23889
CHVD	PRJNA48479	SAMN00034190	adult	healthy	United States of America	FALSE	https://doi.org/10.1038/nature23889
CHVD	PRJNA48479	SAMN00034191	adult	healthy	United States of America	FALSE	https://doi.org/10.1038/nature23889
CHVD	PRJNA48479	SAMN00034192	adult	healthy	United States of America	FALSE	https://doi.org/10.1038/nature23889
CHVD	PRJNA48479	SAMN00034193	adult	healthy	United States of America	FALSE	https://doi.org/10.1038/nature23889
CHVD	PRJNA48479	SAMN00034194	adult	healthy	United States of America	FALSE	https://doi.org/10.1038/nature23889
CHVD	PRJNA48479	SAMN00034195	adult	healthy	United States of America	FALSE	https://doi.org/10.1038/nature23889
CHVD	PRJNA48479	SAMN00034196	adult	healthy	United States of America	FALSE	https://doi.org/10.1038/nature23889
CHVD	PRJNA48479	SAMN00034217	adult	healthy	United States of America	FALSE	https://doi.org/10.1038/nature23889
CHVD	PRJNA48479	SAMN00034218	adult	healthy	United States of America	FALSE	https://doi.org/10.1038/nature23889
CHVD	PRJNA48479	SAMN00034219	adult	healthy	United States of America	FALSE	https://doi.org/10.1038/nature23889
CHVD	PRJNA48479	SAMN00034220	adult	healthy	United States of America	FALSE	https://doi.org/10.1038/nature23889
CHVD	PRJNA48479	SAMN00034221	adult	healthy	United States of America	FALSE	https://doi.org/10.1038/nature23889
CHVD	PRJNA48479	SAMN00034222	adult	healthy	United States of America	FALSE	https://doi.org/10.1038/nature23889
CHVD	PRJNA48479	SAMN00034223	adult	healthy	United States of America	FALSE	https://doi.org/10.1038/nature23889
CHVD	PRJNA48479	SAMN00034224	adult	healthy	United States of America	FALSE	https://doi.org/10.1038/nature23889
CHVD	PRJNA48479	SAMN00034225	adult	healthy	United States of America	FALSE	https://doi.org/10.1038/nature23889
CHVD	PRJNA48479	SAMN00034226	adult	healthy	United States of America	FALSE	https://doi.org/10.1038/nature23889
CHVD	PRJNA48479	SAMN00034227	adult	healthy	United States of America	FALSE	https://doi.org/10.1038/nature23889
CHVD	PRJNA48479	SAMN00034228	adult	healthy	United States of America	FALSE	https://doi.org/10.1038/nature23889
CHVD	PRJNA48479	SAMN00034229	adult	healthy	United States of America	FALSE	https://doi.org/10.1038/nature23889
CHVD	PRJNA48479	SAMN00034230	adult	healthy	United States of America	FALSE	https://doi.org/10.1038/nature23889
CHVD	PRJNA48479	SAMN00034231	adult	healthy	United States of America	FALSE	https://doi.org/10.1038/nature23889
CHVD	PRJNA48479	SAMN00034232	adult	healthy	United States of America	FALSE	https://doi.org/10.1038/nature23889
CHVD	PRJNA48479	SAMN00034233	adult	healthy	United States of America	FALSE	https://doi.org/10.1038/nature23889
CHVD	PRJNA48479	SAMN00034234	adult	healthy	United States of America	FALSE	https://doi.org/10.1038/nature23889
CHVD	PRJNA48479	SAMN00034235	adult	healthy	United States of America	FALSE	https://doi.org/10.1038/nature23889
CHVD	PRJNA48479	SAMN00034236	adult	healthy	United States of America	FALSE	https://doi.org/10.1038/nature23889
CHVD	PRJNA48479	SAMN00034237	adult	healthy	United States of America	FALSE	https://doi.org/10.1038/nature23889
CHVD	PRJNA48479	SAMN00034238	adult	healthy	United States of America	FALSE	https://doi.org/10.1038/nature23889
CHVD	PRJNA48479	SAMN00034239	adult	healthy	United States of America	FALSE	https://doi.org/10.1038/nature23889
CHVD	PRJNA48479	SAMN00034240	adult	healthy	United States of America	FALSE	https://doi.org/10.1038/nature23889
CHVD	PRJNA48479	SAMN00034241	adult	healthy	United States of America	FALSE	https://doi.org/10.1038/nature23889
CHVD	PRJNA48479	SAMN00034242	adult	healthy	United States of America	FALSE	https://doi.org/10.1038/nature23889
CHVD	PRJNA48479	SAMN00034243	adult	healthy	United States of America	FALSE	https://doi.org/10.1038/nature23889
CHVD	PRJNA48479	SAMN00034244	adult	healthy	United States of America	FALSE	https://doi.org/10.1038/nature23889
CHVD	PRJNA48479	SAMN00034245	adult	healthy	United States of America	FALSE	https://doi.org/10.1038/nature23889
CHVD	PRJNA48479	SAMN00034246	adult	healthy	United States of America	FALSE	https://doi.org/10.1038/nature23889
CHVD	PRJNA48479	SAMN00034316	adult	healthy	United States of America	FALSE	https://doi.org/10.1038/nature23889
CHVD	PRJNA48479	SAMN00034317	adult	healthy	United States of America	FALSE	https://doi.org/10.1038/nature23889
CHVD	PRJNA48479	SAMN00034318	adult	healthy	United States of America	FALSE	https://doi.org/10.1038/nature23889
CHVD	PRJNA48479	SAMN00034319	adult	healthy	United States of America	FALSE	https://doi.org/10.1038/nature23889
CHVD	PRJNA48479	SAMN00034320	adult	healthy	United States of America	FALSE	https://doi.org/10.1038/nature23889
CHVD	PRJNA48479	SAMN00034321	adult	healthy	United States of America	FALSE	https://doi.org/10.1038/nature23889
CHVD	PRJNA48479	SAMN00034322	adult	healthy	United States of America	FALSE	https://doi.org/10.1038/nature23889
CHVD	PRJNA48479	SAMN00034323	adult	healthy	United States of America	FALSE	https://doi.org/10.1038/nature23889
CHVD	PRJNA48479	SAMN00034324	adult	healthy	United States of America	FALSE	https://doi.org/10.1038/nature23889
CHVD	PRJNA48479	SAMN00034325	adult	healthy	United States of America	FALSE	https://doi.org/10.1038/nature23889
CHVD	PRJNA48479	SAMN00034376	adult	healthy	United States of America	FALSE	https://doi.org/10.1038/nature23889
CHVD	PRJNA48479	SAMN00034377	adult	healthy	United States of America	FALSE	https://doi.org/10.1038/nature23889
CHVD	PRJNA48479	SAMN00034378	adult	healthy	United States of America	FALSE	https://doi.org/10.1038/nature23889
CHVD	PRJNA48479	SAMN00034379	adult	healthy	United States of America	FALSE	https://doi.org/10.1038/nature23889
CHVD	PRJNA48479	SAMN00034395	adult	healthy	United States of America	FALSE	https://doi.org/10.1038/nature23889
CHVD	PRJNA48479	SAMN00034396	adult	healthy	United States of America	FALSE	https://doi.org/10.1038/nature23889
CHVD	PRJNA48479	SAMN00034397	adult	healthy	United States of America	FALSE	https://doi.org/10.1038/nature23889
CHVD	PRJNA48479	SAMN00034398	adult	healthy	United States of America	FALSE	https://doi.org/10.1038/nature23889
CHVD	PRJNA48479	SAMN00034399	adult	healthy	United States of America	FALSE	https://doi.org/10.1038/nature23889
CHVD	PRJNA48479	SAMN00034400	adult	healthy	United States of America	FALSE	https://doi.org/10.1038/nature23889
CHVD	PRJNA48479	SAMN00034401	adult	healthy	United States of America	FALSE	https://doi.org/10.1038/nature23889
CHVD	PRJNA48479	SAMN00034402	adult	healthy	United States of America	FALSE	https://doi.org/10.1038/nature23889
CHVD	PRJNA48479	SAMN00034433	adult	healthy	United States of America	FALSE	https://doi.org/10.1038/nature23889
CHVD	PRJNA48479	SAMN00034434	adult	healthy	United States of America	FALSE	https://doi.org/10.1038/nature23889
CHVD	PRJNA48479	SAMN00034435	adult	healthy	United States of America	FALSE	https://doi.org/10.1038/nature23889
CHVD	PRJNA48479	SAMN00034436	adult	healthy	United States of America	FALSE	https://doi.org/10.1038/nature23889
CHVD	PRJNA48479	SAMN00034437	adult	healthy	United States of America	FALSE	https://doi.org/10.1038/nature23889
CHVD	PRJNA48479	SAMN00034438	adult	healthy	United States of America	FALSE	https://doi.org/10.1038/nature23889
CHVD	PRJNA48479	SAMN00034439	adult	healthy	United States of America	FALSE	https://doi.org/10.1038/nature23889
CHVD	PRJNA48479	SAMN00034440	adult	healthy	United States of America	FALSE	https://doi.org/10.1038/nature23889
CHVD	PRJNA48479	SAMN00034441	adult	healthy	United States of America	FALSE	https://doi.org/10.1038/nature23889
CHVD	PRJNA48479	SAMN00034442	adult	healthy	United States of America	FALSE	https://doi.org/10.1038/nature23889
CHVD	PRJNA48479	SAMN00034443	adult	healthy	United States of America	FALSE	https://doi.org/10.1038/nature23889
CHVD	PRJNA48479	SAMN00034444	adult	healthy	United States of America	FALSE	https://doi.org/10.1038/nature23889
CHVD	PRJNA48479	SAMN00034490	adult	healthy	United States of America	FALSE	https://doi.org/10.1038/nature23889
CHVD	PRJNA48479	SAMN00034491	adult	healthy	United States of America	FALSE	https://doi.org/10.1038/nature23889
CHVD	PRJNA48479	SAMN00034492	adult	healthy	United States of America	FALSE	https://doi.org/10.1038/nature23889
CHVD	PRJNA48479	SAMN00034493	adult	healthy	United States of America	FALSE	https://doi.org/10.1038/nature23889
CHVD	PRJNA48479	SAMN00034494	adult	healthy	United States of America	FALSE	https://doi.org/10.1038/nature23889
CHVD	PRJNA48479	SAMN00034495	adult	healthy	United States of America	FALSE	https://doi.org/10.1038/nature23889
CHVD	PRJNA48479	SAMN00034496	adult	healthy	United States of America	FALSE	https://doi.org/10.1038/nature23889
CHVD	PRJNA48479	SAMN00034497	adult	healthy	United States of America	FALSE	https://doi.org/10.1038/nature23889
CHVD	PRJNA48479	SAMN00034498	adult	healthy	United States of America	FALSE	https://doi.org/10.1038/nature23889
CHVD	PRJNA48479	SAMN00034499	adult	healthy	United States of America	FALSE	https://doi.org/10.1038/nature23889
CHVD	PRJNA48479	SAMN00034505	adult	healthy	United States of America	FALSE	https://doi.org/10.1038/nature23889
CHVD	PRJNA48479	SAMN00034506	adult	healthy	United States of America	FALSE	https://doi.org/10.1038/nature23889
CHVD	PRJNA48479	SAMN00034507	adult	healthy	United States of America	FALSE	https://doi.org/10.1038/nature23889
CHVD	PRJNA48479	SAMN00034508	adult	healthy	United States of America	FALSE	https://doi.org/10.1038/nature23889
CHVD	PRJNA48479	SAMN00034509	adult	healthy	United States of America	FALSE	https://doi.org/10.1038/nature23889
CHVD	PRJNA48479	SAMN00034510	adult	healthy	United States of America	FALSE	https://doi.org/10.1038/nature23889
CHVD	PRJNA48479	SAMN00034511	adult	healthy	United States of America	FALSE	https://doi.org/10.1038/nature23889
CHVD	PRJNA48479	SAMN00034512	adult	healthy	United States of America	FALSE	https://doi.org/10.1038/nature23889
CHVD	PRJNA48479	SAMN00034513	adult	healthy	United States of America	FALSE	https://doi.org/10.1038/nature23889
CHVD	PRJNA48479	SAMN00034514	adult	healthy	United States of America	FALSE	https://doi.org/10.1038/nature23889
CHVD	PRJNA48479	SAMN00034515	adult	healthy	United States of America	FALSE	https://doi.org/10.1038/nature23889
CHVD	PRJNA48479	SAMN00034516	adult	healthy	United States of America	FALSE	https://doi.org/10.1038/nature23889
CHVD	PRJNA48479	SAMN00034517	adult	healthy	United States of America	FALSE	https://doi.org/10.1038/nature23889
CHVD	PRJNA48479	SAMN00034518	adult	healthy	United States of America	FALSE	https://doi.org/10.1038/nature23889
CHVD	PRJNA48479	SAMN00034519	adult	healthy	United States of America	FALSE	https://doi.org/10.1038/nature23889
CHVD	PRJNA48479	SAMN00034520	adult	healthy	United States of America	FALSE	https://doi.org/10.1038/nature23889
CHVD	PRJNA48479	SAMN00034521	adult	healthy	United States of America	FALSE	https://doi.org/10.1038/nature23889
CHVD	PRJNA48479	SAMN00034522	adult	healthy	United States of America	FALSE	https://doi.org/10.1038/nature23889
CHVD	PRJNA48479	SAMN00034523	adult	healthy	United States of America	FALSE	https://doi.org/10.1038/nature23889
CHVD	PRJNA48479	SAMN00034524	adult	healthy	United States of America	FALSE	https://doi.org/10.1038/nature23889
CHVD	PRJNA48479	SAMN00034525	adult	healthy	United States of America	FALSE	https://doi.org/10.1038/nature23889
CHVD	PRJNA48479	SAMN00034526	adult	healthy	United States of America	FALSE	https://doi.org/10.1038/nature23889
CHVD	PRJNA48479	SAMN00034527	adult	healthy	United States of America	FALSE	https://doi.org/10.1038/nature23889
CHVD	PRJNA48479	SAMN00034528	adult	healthy	United States of America	FALSE	https://doi.org/10.1038/nature23889
CHVD	PRJNA48479	SAMN00034529	adult	healthy	United States of America	FALSE	https://doi.org/10.1038/nature23889
CHVD	PRJNA48479	SAMN00034530	adult	healthy	United States of America	FALSE	https://doi.org/10.1038/nature23889
CHVD	PRJNA48479	SAMN00034531	adult	healthy	United States of America	FALSE	https://doi.org/10.1038/nature23889
CHVD	PRJNA48479	SAMN00034532	adult	healthy	United States of America	FALSE	https://doi.org/10.1038/nature23889
CHVD	PRJNA48479	SAMN00034533	adult	healthy	United States of America	FALSE	https://doi.org/10.1038/nature23889
CHVD	PRJNA48479	SAMN00034534	adult	healthy	United States of America	FALSE	https://doi.org/10.1038/nature23889
CHVD	PRJNA48479	SAMN00034567	adult	healthy	United States of America	FALSE	https://doi.org/10.1038/nature23889
CHVD	PRJNA48479	SAMN00034568	adult	healthy	United States of America	FALSE	https://doi.org/10.1038/nature23889
CHVD	PRJNA48479	SAMN00034569	adult	healthy	United States of America	FALSE	https://doi.org/10.1038/nature23889
CHVD	PRJNA48479	SAMN00034583	adult	healthy	United States of America	FALSE	https://doi.org/10.1038/nature23889
CHVD	PRJNA48479	SAMN00034588	adult	healthy	United States of America	FALSE	https://doi.org/10.1038/nature23889
CHVD	PRJNA48479	SAMN00034589	adult	healthy	United States of America	FALSE	https://doi.org/10.1038/nature23889
CHVD	PRJNA48479	SAMN00034590	adult	healthy	United States of America	FALSE	https://doi.org/10.1038/nature23889
CHVD	PRJNA48479	SAMN00034591	adult	healthy	United States of America	FALSE	https://doi.org/10.1038/nature23889
CHVD	PRJNA48479	SAMN00034592	adult	healthy	United States of America	FALSE	https://doi.org/10.1038/nature23889
CHVD	PRJNA48479	SAMN00034593	adult	healthy	United States of America	FALSE	https://doi.org/10.1038/nature23889
CHVD	PRJNA48479	SAMN00034600	adult	healthy	United States of America	FALSE	https://doi.org/10.1038/nature23889
CHVD	PRJNA48479	SAMN00034601	adult	healthy	United States of America	FALSE	https://doi.org/10.1038/nature23889
CHVD	PRJNA48479	SAMN00034602	adult	healthy	United States of America	FALSE	https://doi.org/10.1038/nature23889
CHVD	PRJNA48479	SAMN00034603	adult	healthy	United States of America	FALSE	https://doi.org/10.1038/nature23889
CHVD	PRJNA48479	SAMN00034604	adult	healthy	United States of America	FALSE	https://doi.org/10.1038/nature23889
CHVD	PRJNA48479	SAMN00034605	adult	healthy	United States of America	FALSE	https://doi.org/10.1038/nature23889
CHVD	PRJNA48479	SAMN00034606	adult	healthy	United States of America	FALSE	https://doi.org/10.1038/nature23889
CHVD	PRJNA48479	SAMN00034607	adult	healthy	United States of America	FALSE	https://doi.org/10.1038/nature23889
CHVD	PRJNA48479	SAMN00034608	adult	healthy	United States of America	FALSE	https://doi.org/10.1038/nature23889
CHVD	PRJNA48479	SAMN00034609	adult	healthy	United States of America	FALSE	https://doi.org/10.1038/nature23889
CHVD	PRJNA48479	SAMN00034610	adult	healthy	United States of America	FALSE	https://doi.org/10.1038/nature23889
CHVD	PRJNA48479	SAMN00034611	adult	healthy	United States of America	FALSE	https://doi.org/10.1038/nature23889
CHVD	PRJNA48479	SAMN00034694	adult	healthy	United States of America	FALSE	https://doi.org/10.1038/nature23889
CHVD	PRJNA48479	SAMN00034695	adult	healthy	United States of America	FALSE	https://doi.org/10.1038/nature23889
CHVD	PRJNA48479	SAMN00034696	adult	healthy	United States of America	FALSE	https://doi.org/10.1038/nature23889
CHVD	PRJNA48479	SAMN00034697	adult	healthy	United States of America	FALSE	https://doi.org/10.1038/nature23889
CHVD	PRJNA48479	SAMN00034708	adult	healthy	United States of America	FALSE	https://doi.org/10.1038/nature23889
CHVD	PRJNA48479	SAMN00034709	adult	healthy	United States of America	FALSE	https://doi.org/10.1038/nature23889
CHVD	PRJNA48479	SAMN00034710	adult	healthy	United States of America	FALSE	https://doi.org/10.1038/nature23889
CHVD	PRJNA48479	SAMN00034711	adult	healthy	United States of America	FALSE	https://doi.org/10.1038/nature23889
CHVD	PRJNA48479	SAMN00034712	adult	healthy	United States of America	FALSE	https://doi.org/10.1038/nature23889
CHVD	PRJNA48479	SAMN00034713	adult	healthy	United States of America	FALSE	https://doi.org/10.1038/nature23889
CHVD	PRJNA48479	SAMN00034714	adult	healthy	United States of America	FALSE	https://doi.org/10.1038/nature23889
CHVD	PRJNA48479	SAMN00034715	adult	healthy	United States of America	FALSE	https://doi.org/10.1038/nature23889
CHVD	PRJNA48479	SAMN00034739	adult	healthy	United States of America	FALSE	https://doi.org/10.1038/nature23889
CHVD	PRJNA48479	SAMN00034740	adult	healthy	United States of America	FALSE	https://doi.org/10.1038/nature23889
CHVD	PRJNA48479	SAMN00034741	adult	healthy	United States of America	FALSE	https://doi.org/10.1038/nature23889
CHVD	PRJNA48479	SAMN00034742	adult	healthy	United States of America	FALSE	https://doi.org/10.1038/nature23889
CHVD	PRJNA48479	SAMN00034761	adult	healthy	United States of America	FALSE	https://doi.org/10.1038/nature23889
CHVD	PRJNA48479	SAMN00034762	adult	healthy	United States of America	FALSE	https://doi.org/10.1038/nature23889
CHVD	PRJNA48479	SAMN00034763	adult	healthy	United States of America	FALSE	https://doi.org/10.1038/nature23889
CHVD	PRJNA48479	SAMN00034764	adult	healthy	United States of America	FALSE	https://doi.org/10.1038/nature23889
CHVD	PRJNA48479	SAMN00034765	adult	healthy	United States of America	FALSE	https://doi.org/10.1038/nature23889
CHVD	PRJNA48479	SAMN00034766	adult	healthy	United States of America	FALSE	https://doi.org/10.1038/nature23889
CHVD	PRJNA48479	SAMN00034767	adult	healthy	United States of America	FALSE	https://doi.org/10.1038/nature23889
CHVD	PRJNA48479	SAMN00034768	adult	healthy	United States of America	FALSE	https://doi.org/10.1038/nature23889
CHVD	PRJNA48479	SAMN00034805	adult	healthy	United States of America	FALSE	https://doi.org/10.1038/nature23889
CHVD	PRJNA48479	SAMN00034806	adult	healthy	United States of America	FALSE	https://doi.org/10.1038/nature23889
CHVD	PRJNA48479	SAMN00034807	adult	healthy	United States of America	FALSE	https://doi.org/10.1038/nature23889
CHVD	PRJNA48479	SAMN00034808	adult	healthy	United States of America	FALSE	https://doi.org/10.1038/nature23889
CHVD	PRJNA48479	SAMN00034809	adult	healthy	United States of America	FALSE	https://doi.org/10.1038/nature23889
CHVD	PRJNA48479	SAMN00034810	adult	healthy	United States of America	FALSE	https://doi.org/10.1038/nature23889
CHVD	PRJNA48479	SAMN00034811	adult	healthy	United States of America	FALSE	https://doi.org/10.1038/nature23889
CHVD	PRJNA48479	SAMN00034812	adult	healthy	United States of America	FALSE	https://doi.org/10.1038/nature23889
CHVD	PRJNA48479	SAMN00034813	adult	healthy	United States of America	FALSE	https://doi.org/10.1038/nature23889
CHVD	PRJNA48479	SAMN00034814	adult	healthy	United States of America	FALSE	https://doi.org/10.1038/nature23889
CHVD	PRJNA48479	SAMN00034832	adult	healthy	United States of America	FALSE	https://doi.org/10.1038/nature23889
CHVD	PRJNA48479	SAMN00034833	adult	healthy	United States of America	FALSE	https://doi.org/10.1038/nature23889
CHVD	PRJNA48479	SAMN00034834	adult	healthy	United States of America	FALSE	https://doi.org/10.1038/nature23889
CHVD	PRJNA48479	SAMN00034835	adult	healthy	United States of America	FALSE	https://doi.org/10.1038/nature23889
CHVD	PRJNA48479	SAMN00034856	adult	healthy	United States of America	FALSE	https://doi.org/10.1038/nature23889
CHVD	PRJNA48479	SAMN00034857	adult	healthy	United States of America	FALSE	https://doi.org/10.1038/nature23889
CHVD	PRJNA48479	SAMN00034858	adult	healthy	United States of America	FALSE	https://doi.org/10.1038/nature23889
CHVD	PRJNA48479	SAMN00034859	adult	healthy	United States of America	FALSE	https://doi.org/10.1038/nature23889
CHVD	PRJNA48479	SAMN00034860	adult	healthy	United States of America	FALSE	https://doi.org/10.1038/nature23889
CHVD	PRJNA48479	SAMN00034861	adult	healthy	United States of America	FALSE	https://doi.org/10.1038/nature23889
CHVD	PRJNA48479	SAMN00034862	adult	healthy	United States of America	FALSE	https://doi.org/10.1038/nature23889
CHVD	PRJNA48479	SAMN00034863	adult	healthy	United States of America	FALSE	https://doi.org/10.1038/nature23889
CHVD	PRJNA48479	SAMN00034904	adult	healthy	United States of America	FALSE	https://doi.org/10.1038/nature23889
CHVD	PRJNA48479	SAMN00034905	adult	healthy	United States of America	FALSE	https://doi.org/10.1038/nature23889
CHVD	PRJNA48479	SAMN00034906	adult	healthy	United States of America	FALSE	https://doi.org/10.1038/nature23889
CHVD	PRJNA48479	SAMN00034907	adult	healthy	United States of America	FALSE	https://doi.org/10.1038/nature23889
CHVD	PRJNA48479	SAMN00034908	adult	healthy	United States of America	FALSE	https://doi.org/10.1038/nature23889
CHVD	PRJNA48479	SAMN00034909	adult	healthy	United States of America	FALSE	https://doi.org/10.1038/nature23889
CHVD	PRJNA48479	SAMN00034910	adult	healthy	United States of America	FALSE	https://doi.org/10.1038/nature23889
CHVD	PRJNA48479	SAMN00034911	adult	healthy	United States of America	FALSE	https://doi.org/10.1038/nature23889
CHVD	PRJNA48479	SAMN00034912	adult	healthy	United States of America	FALSE	https://doi.org/10.1038/nature23889
CHVD	PRJNA48479	SAMN00034913	adult	healthy	United States of America	FALSE	https://doi.org/10.1038/nature23889
CHVD	PRJNA48479	SAMN00034914	adult	healthy	United States of America	FALSE	https://doi.org/10.1038/nature23889
CHVD	PRJNA48479	SAMN00034915	adult	healthy	United States of America	FALSE	https://doi.org/10.1038/nature23889
CHVD	PRJNA48479	SAMN00034961	adult	healthy	United States of America	FALSE	https://doi.org/10.1038/nature23889
CHVD	PRJNA48479	SAMN00034962	adult	healthy	United States of America	FALSE	https://doi.org/10.1038/nature23889
CHVD	PRJNA48479	SAMN00034963	adult	healthy	United States of America	FALSE	https://doi.org/10.1038/nature23889
CHVD	PRJNA48479	SAMN00034964	adult	healthy	United States of America	FALSE	https://doi.org/10.1038/nature23889
CHVD	PRJNA48479	SAMN00034980	adult	healthy	United States of America	FALSE	https://doi.org/10.1038/nature23889
CHVD	PRJNA48479	SAMN00034981	adult	healthy	United States of America	FALSE	https://doi.org/10.1038/nature23889
CHVD	PRJNA48479	SAMN00034982	adult	healthy	United States of America	FALSE	https://doi.org/10.1038/nature23889
CHVD	PRJNA48479	SAMN00034983	adult	healthy	United States of America	FALSE	https://doi.org/10.1038/nature23889
CHVD	PRJNA48479	SAMN00034984	adult	healthy	United States of America	FALSE	https://doi.org/10.1038/nature23889
CHVD	PRJNA48479	SAMN00034985	adult	healthy	United States of America	FALSE	https://doi.org/10.1038/nature23889
CHVD	PRJNA48479	SAMN00034986	adult	healthy	United States of America	FALSE	https://doi.org/10.1038/nature23889
CHVD	PRJNA48479	SAMN00034987	adult	healthy	United States of America	FALSE	https://doi.org/10.1038/nature23889
CHVD	PRJNA48479	SAMN00035018	adult	healthy	United States of America	FALSE	https://doi.org/10.1038/nature23889
CHVD	PRJNA48479	SAMN00035019	adult	healthy	United States of America	FALSE	https://doi.org/10.1038/nature23889
CHVD	PRJNA48479	SAMN00035020	adult	healthy	United States of America	FALSE	https://doi.org/10.1038/nature23889
CHVD	PRJNA48479	SAMN00035021	adult	healthy	United States of America	FALSE	https://doi.org/10.1038/nature23889
CHVD	PRJNA48479	SAMN00035022	adult	healthy	United States of America	FALSE	https://doi.org/10.1038/nature23889
CHVD	PRJNA48479	SAMN00035023	adult	healthy	United States of America	FALSE	https://doi.org/10.1038/nature23889
CHVD	PRJNA48479	SAMN00035024	adult	healthy	United States of America	FALSE	https://doi.org/10.1038/nature23889
CHVD	PRJNA48479	SAMN00035025	adult	healthy	United States of America	FALSE	https://doi.org/10.1038/nature23889
CHVD	PRJNA48479	SAMN00035026	adult	healthy	United States of America	FALSE	https://doi.org/10.1038/nature23889
CHVD	PRJNA48479	SAMN00035027	adult	healthy	United States of America	FALSE	https://doi.org/10.1038/nature23889
CHVD	PRJNA48479	SAMN00035028	adult	healthy	United States of America	FALSE	https://doi.org/10.1038/nature23889
CHVD	PRJNA48479	SAMN00035029	adult	healthy	United States of America	FALSE	https://doi.org/10.1038/nature23889
CHVD	PRJNA48479	SAMN00035058	adult	healthy	United States of America	FALSE	https://doi.org/10.1038/nature23889
CHVD	PRJNA48479	SAMN00035089	adult	healthy	United States of America	FALSE	https://doi.org/10.1038/nature23889
CHVD	PRJNA48479	SAMN00035105	adult	healthy	United States of America	FALSE	https://doi.org/10.1038/nature23889
CHVD	PRJNA48479	SAMN00035123	adult	healthy	United States of America	FALSE	https://doi.org/10.1038/nature23889
CHVD	PRJNA48479	SAMN00035124	adult	healthy	United States of America	FALSE	https://doi.org/10.1038/nature23889
CHVD	PRJNA48479	SAMN00035158	adult	healthy	United States of America	FALSE	https://doi.org/10.1038/nature23889
CHVD	PRJNA48479	SAMN00035169	adult	healthy	United States of America	FALSE	https://doi.org/10.1038/nature23889
CHVD	PRJNA48479	SAMN00035183	adult	healthy	United States of America	FALSE	https://doi.org/10.1038/nature23889
CHVD	PRJNA48479	SAMN00035232	adult	healthy	United States of America	FALSE	https://doi.org/10.1038/nature23889
CHVD	PRJNA48479	SAMN00035233	adult	healthy	United States of America	FALSE	https://doi.org/10.1038/nature23889
CHVD	PRJNA48479	SAMN00035234	adult	healthy	United States of America	FALSE	https://doi.org/10.1038/nature23889
CHVD	PRJNA48479	SAMN00035235	adult	healthy	United States of America	FALSE	https://doi.org/10.1038/nature23889
CHVD	PRJNA48479	SAMN00035294	adult	healthy	United States of America	FALSE	https://doi.org/10.1038/nature23889
CHVD	PRJNA48479	SAMN00035295	adult	healthy	United States of America	FALSE	https://doi.org/10.1038/nature23889
CHVD	PRJNA48479	SAMN00035326	adult	healthy	United States of America	FALSE	https://doi.org/10.1038/nature23889
CHVD	PRJNA48479	SAMN00035327	adult	healthy	United States of America	FALSE	https://doi.org/10.1038/nature23889
CHVD	PRJNA48479	SAMN00035336	adult	healthy	United States of America	FALSE	https://doi.org/10.1038/nature23889
CHVD	PRJNA48479	SAMN00035360	adult	healthy	United States of America	FALSE	https://doi.org/10.1038/nature23889
CHVD	PRJNA48479	SAMN00035361	adult	healthy	United States of America	FALSE	https://doi.org/10.1038/nature23889
CHVD	PRJNA48479	SAMN00035362	adult	healthy	United States of America	FALSE	https://doi.org/10.1038/nature23889
CHVD	PRJNA48479	SAMN00035363	adult	healthy	United States of America	FALSE	https://doi.org/10.1038/nature23889
CHVD	PRJNA48479	SAMN00035398	adult	healthy	United States of America	FALSE	https://doi.org/10.1038/nature23889
CHVD	PRJNA48479	SAMN00035399	adult	healthy	United States of America	FALSE	https://doi.org/10.1038/nature23889
CHVD	PRJNA48479	SAMN00035436	adult	healthy	United States of America	FALSE	https://doi.org/10.1038/nature23889
CHVD	PRJNA48479	SAMN00035452	adult	healthy	United States of America	FALSE	https://doi.org/10.1038/nature23889
CHVD	PRJNA48479	SAMN00035453	adult	healthy	United States of America	FALSE	https://doi.org/10.1038/nature23889
CHVD	PRJNA48479	SAMN00035504	adult	healthy	United States of America	FALSE	https://doi.org/10.1038/nature23889
CHVD	PRJNA48479	SAMN00035505	adult	healthy	United States of America	FALSE	https://doi.org/10.1038/nature23889
CHVD	PRJNA48479	SAMN00035531	adult	healthy	United States of America	FALSE	https://doi.org/10.1038/nature23889
CHVD	PRJNA48479	SAMN00035562	adult	healthy	United States of America	FALSE	https://doi.org/10.1038/nature23889
CHVD	PRJNA48479	SAMN00035563	adult	healthy	United States of America	FALSE	https://doi.org/10.1038/nature23889
CHVD	PRJNA48479	SAMN00035586	adult	healthy	United States of America	FALSE	https://doi.org/10.1038/nature23889
CHVD	PRJNA48479	SAMN00035587	adult	healthy	United States of America	FALSE	https://doi.org/10.1038/nature23889
CHVD	PRJNA48479	SAMN00035608	adult	healthy	United States of America	FALSE	https://doi.org/10.1038/nature23889
CHVD	PRJNA48479	SAMN00035609	adult	healthy	United States of America	FALSE	https://doi.org/10.1038/nature23889
CHVD	PRJNA48479	SAMN00035630	adult	healthy	United States of America	FALSE	https://doi.org/10.1038/nature23889
CHVD	PRJNA48479	SAMN00035659	adult	healthy	United States of America	FALSE	https://doi.org/10.1038/nature23889
CHVD	PRJNA48479	SAMN00035660	adult	healthy	United States of America	FALSE	https://doi.org/10.1038/nature23889
CHVD	PRJNA48479	SAMN00035677	adult	healthy	United States of America	FALSE	https://doi.org/10.1038/nature23889
CHVD	PRJNA48479	SAMN00035696	adult	healthy	United States of America	FALSE	https://doi.org/10.1038/nature23889
CHVD	PRJNA48479	SAMN00035697	adult	healthy	United States of America	FALSE	https://doi.org/10.1038/nature23889
CHVD	PRJNA48479	SAMN00035752	adult	healthy	United States of America	FALSE	https://doi.org/10.1038/nature23889
CHVD	PRJNA48479	SAMN00035789	adult	healthy	United States of America	FALSE	https://doi.org/10.1038/nature23889
CHVD	PRJNA48479	SAMN00035790	adult	healthy	United States of America	FALSE	https://doi.org/10.1038/nature23889
CHVD	PRJNA48479	SAMN00035801	adult	healthy	United States of America	FALSE	https://doi.org/10.1038/nature23889
CHVD	PRJNA48479	SAMN00035830	adult	healthy	United States of America	FALSE	https://doi.org/10.1038/nature23889
CHVD	PRJNA48479	SAMN00035831	adult	healthy	United States of America	FALSE	https://doi.org/10.1038/nature23889
CHVD	PRJNA48479	SAMN00035854	adult	healthy	United States of America	FALSE	https://doi.org/10.1038/nature23889
CHVD	PRJNA48479	SAMN00035876	adult	healthy	United States of America	FALSE	https://doi.org/10.1038/nature23889
CHVD	PRJNA48479	SAMN00035877	adult	healthy	United States of America	FALSE	https://doi.org/10.1038/nature23889
CHVD	PRJNA48479	SAMN00035901	adult	healthy	United States of America	FALSE	https://doi.org/10.1038/nature23889
CHVD	PRJNA48479	SAMN00035922	adult	healthy	United States of America	FALSE	https://doi.org/10.1038/nature23889
CHVD	PRJNA48479	SAMN00035923	adult	healthy	United States of America	FALSE	https://doi.org/10.1038/nature23889
CHVD	PRJNA48479	SAMN00035954	adult	healthy	United States of America	FALSE	https://doi.org/10.1038/nature23889
CHVD	PRJNA48479	SAMN00035983	adult	healthy	United States of America	FALSE	https://doi.org/10.1038/nature23889
CHVD	PRJNA48479	SAMN00035984	adult	healthy	United States of America	FALSE	https://doi.org/10.1038/nature23889
CHVD	PRJNA48479	SAMN00036011	adult	healthy	United States of America	FALSE	https://doi.org/10.1038/nature23889
CHVD	PRJNA48479	SAMN00036040	adult	healthy	United States of America	FALSE	https://doi.org/10.1038/nature23889
CHVD	PRJNA48479	SAMN00036041	adult	healthy	United States of America	FALSE	https://doi.org/10.1038/nature23889
CHVD	PRJNA48479	SAMN00036073	adult	healthy	United States of America	FALSE	https://doi.org/10.1038/nature23889
CHVD	PRJNA48479	SAMN00036102	adult	healthy	United States of America	FALSE	https://doi.org/10.1038/nature23889
CHVD	PRJNA48479	SAMN00036103	adult	healthy	United States of America	FALSE	https://doi.org/10.1038/nature23889
CHVD	PRJNA48479	SAMN00036114	adult	healthy	United States of America	FALSE	https://doi.org/10.1038/nature23889
CHVD	PRJNA48479	SAMN00036140	adult	healthy	United States of America	FALSE	https://doi.org/10.1038/nature23889
CHVD	PRJNA48479	SAMN00036141	adult	healthy	United States of America	FALSE	https://doi.org/10.1038/nature23889
CHVD	PRJNA48479	SAMN00036166	adult	healthy	United States of America	FALSE	https://doi.org/10.1038/nature23889
CHVD	PRJNA48479	SAMN00036195	adult	healthy	United States of America	FALSE	https://doi.org/10.1038/nature23889
CHVD	PRJNA48479	SAMN00036196	adult	healthy	United States of America	FALSE	https://doi.org/10.1038/nature23889
CHVD	PRJNA48479	SAMN00036197	adult	healthy	United States of America	FALSE	https://doi.org/10.1038/nature23889
CHVD	PRJNA48479	SAMN00036216	adult	healthy	United States of America	FALSE	https://doi.org/10.1038/nature23889
CHVD	PRJNA48479	SAMN00036217	adult	healthy	United States of America	FALSE	https://doi.org/10.1038/nature23889
CHVD	PRJNA48479	SAMN00036264	adult	healthy	United States of America	FALSE	https://doi.org/10.1038/nature23889
CHVD	PRJNA48479	SAMN00036283	adult	healthy	United States of America	FALSE	https://doi.org/10.1038/nature23889
CHVD	PRJNA48479	SAMN00036312	adult	healthy	United States of America	FALSE	https://doi.org/10.1038/nature23889
CHVD	PRJNA48479	SAMN00036313	adult	healthy	United States of America	FALSE	https://doi.org/10.1038/nature23889
CHVD	PRJNA48479	SAMN00036350	adult	healthy	United States of America	FALSE	https://doi.org/10.1038/nature23889
CHVD	PRJNA48479	SAMN00036351	adult	healthy	United States of America	FALSE	https://doi.org/10.1038/nature23889
CHVD	PRJNA48479	SAMN00036378	adult	healthy	United States of America	FALSE	https://doi.org/10.1038/nature23889
CHVD	PRJNA48479	SAMN00036407	adult	healthy	United States of America	FALSE	https://doi.org/10.1038/nature23889
CHVD	PRJNA48479	SAMN00036408	adult	healthy	United States of America	FALSE	https://doi.org/10.1038/nature23889
CHVD	PRJNA48479	SAMN00036435	adult	healthy	United States of America	FALSE	https://doi.org/10.1038/nature23889
CHVD	PRJNA48479	SAMN00036464	adult	healthy	United States of America	FALSE	https://doi.org/10.1038/nature23889
CHVD	PRJNA48479	SAMN00036465	adult	healthy	United States of America	FALSE	https://doi.org/10.1038/nature23889
CHVD	PRJNA48479	SAMN00036482	adult	healthy	United States of America	FALSE	https://doi.org/10.1038/nature23889
CHVD	PRJNA48479	SAMN00036498	adult	healthy	United States of America	FALSE	https://doi.org/10.1038/nature23889
CHVD	PRJNA48479	SAMN00036499	adult	healthy	United States of America	FALSE	https://doi.org/10.1038/nature23889
CHVD	PRJNA48479	SAMN00036530	adult	healthy	United States of America	FALSE	https://doi.org/10.1038/nature23889
CHVD	PRJNA48479	SAMN00036549	adult	healthy	United States of America	FALSE	https://doi.org/10.1038/nature23889
CHVD	PRJNA48479	SAMN00036550	adult	healthy	United States of America	FALSE	https://doi.org/10.1038/nature23889
CHVD	PRJNA48479	SAMN00036587	adult	healthy	United States of America	FALSE	https://doi.org/10.1038/nature23889
CHVD	PRJNA48479	SAMN00036606	adult	healthy	United States of America	FALSE	https://doi.org/10.1038/nature23889
CHVD	PRJNA48479	SAMN00036607	adult	healthy	United States of America	FALSE	https://doi.org/10.1038/nature23889
CHVD	PRJNA48479	SAMN00036649	adult	healthy	United States of America	FALSE	https://doi.org/10.1038/nature23889
CHVD	PRJNA48479	SAMN00036670	adult	healthy	United States of America	FALSE	https://doi.org/10.1038/nature23889
CHVD	PRJNA48479	SAMN00036671	adult	healthy	United States of America	FALSE	https://doi.org/10.1038/nature23889
CHVD	PRJNA48479	SAMN00036704	adult	healthy	United States of America	FALSE	https://doi.org/10.1038/nature23889
CHVD	PRJNA48479	SAMN00036735	adult	healthy	United States of America	FALSE	https://doi.org/10.1038/nature23889
CHVD	PRJNA48479	SAMN00036736	adult	healthy	United States of America	FALSE	https://doi.org/10.1038/nature23889
CHVD	PRJNA48479	SAMN00036764	adult	healthy	United States of America	FALSE	https://doi.org/10.1038/nature23889
CHVD	PRJNA48479	SAMN00036795	adult	healthy	United States of America	FALSE	https://doi.org/10.1038/nature23889
CHVD	PRJNA48479	SAMN00036796	adult	healthy	United States of America	FALSE	https://doi.org/10.1038/nature23889
CHVD	PRJNA48479	SAMN00036797	adult	healthy	United States of America	FALSE	https://doi.org/10.1038/nature23889
CHVD	PRJNA48479	SAMN00036816	adult	healthy	United States of America	FALSE	https://doi.org/10.1038/nature23889
CHVD	PRJNA48479	SAMN00036817	adult	healthy	United States of America	FALSE	https://doi.org/10.1038/nature23889
CHVD	PRJNA48479	SAMN00036859	adult	healthy	United States of America	FALSE	https://doi.org/10.1038/nature23889
CHVD	PRJNA48479	SAMN00036880	adult	healthy	United States of America	FALSE	https://doi.org/10.1038/nature23889
CHVD	PRJNA48479	SAMN00036881	adult	healthy	United States of America	FALSE	https://doi.org/10.1038/nature23889
CHVD	PRJNA48479	SAMN00036912	adult	healthy	United States of America	FALSE	https://doi.org/10.1038/nature23889
CHVD	PRJNA48479	SAMN00036941	adult	healthy	United States of America	FALSE	https://doi.org/10.1038/nature23889
CHVD	PRJNA48479	SAMN00036942	adult	healthy	United States of America	FALSE	https://doi.org/10.1038/nature23889
CHVD	PRJNA48479	SAMN00036971	adult	healthy	United States of America	FALSE	https://doi.org/10.1038/nature23889
CHVD	PRJNA48479	SAMN00036999	adult	healthy	United States of America	FALSE	https://doi.org/10.1038/nature23889
CHVD	PRJNA48479	SAMN00037000	adult	healthy	United States of America	FALSE	https://doi.org/10.1038/nature23889
CHVD	PRJNA48479	SAMN00037012	adult	healthy	United States of America	FALSE	https://doi.org/10.1038/nature23889
CHVD	PRJNA48479	SAMN00037033	adult	healthy	United States of America	FALSE	https://doi.org/10.1038/nature23889
CHVD	PRJNA48479	SAMN00037034	adult	healthy	United States of America	FALSE	https://doi.org/10.1038/nature23889
CHVD	PRJNA48479	SAMN00037055	adult	healthy	United States of America	FALSE	https://doi.org/10.1038/nature23889
CHVD	PRJNA48479	SAMN00037071	adult	healthy	United States of America	FALSE	https://doi.org/10.1038/nature23889
CHVD	PRJNA48479	SAMN00037072	adult	healthy	United States of America	FALSE	https://doi.org/10.1038/nature23889
CHVD	PRJNA48479	SAMN00037108	adult	healthy	United States of America	FALSE	https://doi.org/10.1038/nature23889
CHVD	PRJNA48479	SAMN00037129	adult	healthy	United States of America	FALSE	https://doi.org/10.1038/nature23889
CHVD	PRJNA48479	SAMN00037130	adult	healthy	United States of America	FALSE	https://doi.org/10.1038/nature23889
CHVD	PRJNA48479	SAMN00037156	adult	healthy	United States of America	FALSE	https://doi.org/10.1038/nature23889
CHVD	PRJNA48479	SAMN00037177	adult	healthy	United States of America	FALSE	https://doi.org/10.1038/nature23889
CHVD	PRJNA48479	SAMN00037178	adult	healthy	United States of America	FALSE	https://doi.org/10.1038/nature23889
CHVD	PRJNA48479	SAMN00037209	adult	healthy	United States of America	FALSE	https://doi.org/10.1038/nature23889
CHVD	PRJNA48479	SAMN00037235	adult	healthy	United States of America	FALSE	https://doi.org/10.1038/nature23889
CHVD	PRJNA48479	SAMN00037236	adult	healthy	United States of America	FALSE	https://doi.org/10.1038/nature23889
CHVD	PRJNA48479	SAMN00037252	adult	healthy	United States of America	FALSE	https://doi.org/10.1038/nature23889
CHVD	PRJNA48479	SAMN00037273	adult	healthy	United States of America	FALSE	https://doi.org/10.1038/nature23889
CHVD	PRJNA48479	SAMN00037274	adult	healthy	United States of America	FALSE	https://doi.org/10.1038/nature23889
CHVD	PRJNA48479	SAMN00037293	adult	healthy	United States of America	FALSE	https://doi.org/10.1038/nature23889
CHVD	PRJNA48479	SAMN00037312	adult	healthy	United States of America	FALSE	https://doi.org/10.1038/nature23889
CHVD	PRJNA48479	SAMN00037313	adult	healthy	United States of America	FALSE	https://doi.org/10.1038/nature23889
CHVD	PRJNA48479	SAMN00037350	adult	healthy	United States of America	FALSE	https://doi.org/10.1038/nature23889
CHVD	PRJNA48479	SAMN00037369	adult	healthy	United States of America	FALSE	https://doi.org/10.1038/nature23889
CHVD	PRJNA48479	SAMN00037370	adult	healthy	United States of America	FALSE	https://doi.org/10.1038/nature23889
CHVD	PRJNA48479	SAMN00037401	adult	healthy	United States of America	FALSE	https://doi.org/10.1038/nature23889
CHVD	PRJNA48479	SAMN00037420	adult	healthy	United States of America	FALSE	https://doi.org/10.1038/nature23889
CHVD	PRJNA48479	SAMN00037421	adult	healthy	United States of America	FALSE	https://doi.org/10.1038/nature23889
CHVD	PRJNA48479	SAMN00037463	adult	healthy	United States of America	FALSE	https://doi.org/10.1038/nature23889
CHVD	PRJNA48479	SAMN00037484	adult	healthy	United States of America	FALSE	https://doi.org/10.1038/nature23889
CHVD	PRJNA48479	SAMN00037485	adult	healthy	United States of America	FALSE	https://doi.org/10.1038/nature23889
CHVD	PRJNA48479	SAMN00037521	adult	healthy	United States of America	FALSE	https://doi.org/10.1038/nature23889
CHVD	PRJNA48479	SAMN00037552	adult	healthy	United States of America	FALSE	https://doi.org/10.1038/nature23889
CHVD	PRJNA48479	SAMN00037553	adult	healthy	United States of America	FALSE	https://doi.org/10.1038/nature23889
CHVD	PRJNA48479	SAMN00037599	adult	healthy	United States of America	FALSE	https://doi.org/10.1038/nature23889
CHVD	PRJNA48479	SAMN00037600	adult	healthy	United States of America	FALSE	https://doi.org/10.1038/nature23889
CHVD	PRJNA48479	SAMN00037601	adult	healthy	United States of America	FALSE	https://doi.org/10.1038/nature23889
CHVD	PRJNA48479	SAMN00037602	adult	healthy	United States of America	FALSE	https://doi.org/10.1038/nature23889
CHVD	PRJNA48479	SAMN00037618	adult	healthy	United States of America	FALSE	https://doi.org/10.1038/nature23889
CHVD	PRJNA48479	SAMN00037619	adult	healthy	United States of America	FALSE	https://doi.org/10.1038/nature23889
CHVD	PRJNA48479	SAMN00037620	adult	healthy	United States of America	FALSE	https://doi.org/10.1038/nature23889
CHVD	PRJNA48479	SAMN00037621	adult	healthy	United States of America	FALSE	https://doi.org/10.1038/nature23889
CHVD	PRJNA48479	SAMN00037622	adult	healthy	United States of America	FALSE	https://doi.org/10.1038/nature23889
CHVD	PRJNA48479	SAMN00037623	adult	healthy	United States of America	FALSE	https://doi.org/10.1038/nature23889
CHVD	PRJNA48479	SAMN00037624	adult	healthy	United States of America	FALSE	https://doi.org/10.1038/nature23889
CHVD	PRJNA48479	SAMN00037625	adult	healthy	United States of America	FALSE	https://doi.org/10.1038/nature23889
CHVD	PRJNA48479	SAMN00037654	adult	healthy	United States of America	FALSE	https://doi.org/10.1038/nature23889
CHVD	PRJNA48479	SAMN00037655	adult	healthy	United States of America	FALSE	https://doi.org/10.1038/nature23889
CHVD	PRJNA48479	SAMN00037656	adult	healthy	United States of America	FALSE	https://doi.org/10.1038/nature23889
CHVD	PRJNA48479	SAMN00037657	adult	healthy	United States of America	FALSE	https://doi.org/10.1038/nature23889
CHVD	PRJNA48479	SAMN00037658	adult	healthy	United States of America	FALSE	https://doi.org/10.1038/nature23889
CHVD	PRJNA48479	SAMN00037659	adult	healthy	United States of America	FALSE	https://doi.org/10.1038/nature23889
CHVD	PRJNA48479	SAMN00037660	adult	healthy	United States of America	FALSE	https://doi.org/10.1038/nature23889
CHVD	PRJNA48479	SAMN00037661	adult	healthy	United States of America	FALSE	https://doi.org/10.1038/nature23889
CHVD	PRJNA48479	SAMN00037662	adult	healthy	United States of America	FALSE	https://doi.org/10.1038/nature23889
CHVD	PRJNA48479	SAMN00037663	adult	healthy	United States of America	FALSE	https://doi.org/10.1038/nature23889
CHVD	PRJNA48479	SAMN00037664	adult	healthy	United States of America	FALSE	https://doi.org/10.1038/nature23889
CHVD	PRJNA48479	SAMN00037665	adult	healthy	United States of America	FALSE	https://doi.org/10.1038/nature23889
CHVD	PRJNA48479	SAMN00037713	adult	healthy	United States of America	FALSE	https://doi.org/10.1038/nature23889
CHVD	PRJNA48479	SAMN00037714	adult	healthy	United States of America	FALSE	https://doi.org/10.1038/nature23889
CHVD	PRJNA48479	SAMN00037715	adult	healthy	United States of America	FALSE	https://doi.org/10.1038/nature23889
CHVD	PRJNA48479	SAMN00037716	adult	healthy	United States of America	FALSE	https://doi.org/10.1038/nature23889
CHVD	PRJNA48479	SAMN00037735	adult	healthy	United States of America	FALSE	https://doi.org/10.1038/nature23889
CHVD	PRJNA48479	SAMN00037736	adult	healthy	United States of America	FALSE	https://doi.org/10.1038/nature23889
CHVD	PRJNA48479	SAMN00037737	adult	healthy	United States of America	FALSE	https://doi.org/10.1038/nature23889
CHVD	PRJNA48479	SAMN00037738	adult	healthy	United States of America	FALSE	https://doi.org/10.1038/nature23889
CHVD	PRJNA48479	SAMN00037739	adult	healthy	United States of America	FALSE	https://doi.org/10.1038/nature23889
CHVD	PRJNA48479	SAMN00037740	adult	healthy	United States of America	FALSE	https://doi.org/10.1038/nature23889
CHVD	PRJNA48479	SAMN00037741	adult	healthy	United States of America	FALSE	https://doi.org/10.1038/nature23889
CHVD	PRJNA48479	SAMN00037742	adult	healthy	United States of America	FALSE	https://doi.org/10.1038/nature23889
CHVD	PRJNA48479	SAMN00037781	adult	healthy	United States of America	FALSE	https://doi.org/10.1038/nature23889
CHVD	PRJNA48479	SAMN00037782	adult	healthy	United States of America	FALSE	https://doi.org/10.1038/nature23889
CHVD	PRJNA48479	SAMN00037783	adult	healthy	United States of America	FALSE	https://doi.org/10.1038/nature23889
CHVD	PRJNA48479	SAMN00037784	adult	healthy	United States of America	FALSE	https://doi.org/10.1038/nature23889
CHVD	PRJNA48479	SAMN00037803	adult	healthy	United States of America	FALSE	https://doi.org/10.1038/nature23889
CHVD	PRJNA48479	SAMN00037804	adult	healthy	United States of America	FALSE	https://doi.org/10.1038/nature23889
CHVD	PRJNA48479	SAMN00037805	adult	healthy	United States of America	FALSE	https://doi.org/10.1038/nature23889
CHVD	PRJNA48479	SAMN00037806	adult	healthy	United States of America	FALSE	https://doi.org/10.1038/nature23889
CHVD	PRJNA48479	SAMN00037807	adult	healthy	United States of America	FALSE	https://doi.org/10.1038/nature23889
CHVD	PRJNA48479	SAMN00037808	adult	healthy	United States of America	FALSE	https://doi.org/10.1038/nature23889
CHVD	PRJNA48479	SAMN00037809	adult	healthy	United States of America	FALSE	https://doi.org/10.1038/nature23889
CHVD	PRJNA48479	SAMN00037832	adult	healthy	United States of America	FALSE	https://doi.org/10.1038/nature23889
CHVD	PRJNA48479	SAMN00037847	adult	healthy	United States of America	FALSE	https://doi.org/10.1038/nature23889
CHVD	PRJNA48479	SAMN00037848	adult	healthy	United States of America	FALSE	https://doi.org/10.1038/nature23889
CHVD	PRJNA48479	SAMN00037849	adult	healthy	United States of America	FALSE	https://doi.org/10.1038/nature23889
CHVD	PRJNA48479	SAMN00037850	adult	healthy	United States of America	FALSE	https://doi.org/10.1038/nature23889
CHVD	PRJNA48479	SAMN00037851	adult	healthy	United States of America	FALSE	https://doi.org/10.1038/nature23889
CHVD	PRJNA48479	SAMN00037852	adult	healthy	United States of America	FALSE	https://doi.org/10.1038/nature23889
CHVD	PRJNA48479	SAMN00037853	adult	healthy	United States of America	FALSE	https://doi.org/10.1038/nature23889
CHVD	PRJNA48479	SAMN00037854	adult	healthy	United States of America	FALSE	https://doi.org/10.1038/nature23889
CHVD	PRJNA48479	SAMN00037855	adult	healthy	United States of America	FALSE	https://doi.org/10.1038/nature23889
CHVD	PRJNA48479	SAMN00037856	adult	healthy	United States of America	FALSE	https://doi.org/10.1038/nature23889
CHVD	PRJNA48479	SAMN00037857	adult	healthy	United States of America	FALSE	https://doi.org/10.1038/nature23889
CHVD	PRJNA48479	SAMN00037858	adult	healthy	United States of America	FALSE	https://doi.org/10.1038/nature23889
CHVD	PRJNA48479	SAMN00037952	adult	healthy	United States of America	FALSE	https://doi.org/10.1038/nature23889
CHVD	PRJNA48479	SAMN00037953	adult	healthy	United States of America	FALSE	https://doi.org/10.1038/nature23889
CHVD	PRJNA48479	SAMN00037954	adult	healthy	United States of America	FALSE	https://doi.org/10.1038/nature23889
CHVD	PRJNA48479	SAMN00037955	adult	healthy	United States of America	FALSE	https://doi.org/10.1038/nature23889
CHVD	PRJNA48479	SAMN00037971	adult	healthy	United States of America	FALSE	https://doi.org/10.1038/nature23889
CHVD	PRJNA48479	SAMN00037972	adult	healthy	United States of America	FALSE	https://doi.org/10.1038/nature23889
CHVD	PRJNA48479	SAMN00037973	adult	healthy	United States of America	FALSE	https://doi.org/10.1038/nature23889
CHVD	PRJNA48479	SAMN00037974	adult	healthy	United States of America	FALSE	https://doi.org/10.1038/nature23889
CHVD	PRJNA48479	SAMN00037975	adult	healthy	United States of America	FALSE	https://doi.org/10.1038/nature23889
CHVD	PRJNA48479	SAMN00037976	adult	healthy	United States of America	FALSE	https://doi.org/10.1038/nature23889
CHVD	PRJNA48479	SAMN00037977	adult	healthy	United States of America	FALSE	https://doi.org/10.1038/nature23889
CHVD	PRJNA48479	SAMN00037978	adult	healthy	United States of America	FALSE	https://doi.org/10.1038/nature23889
CHVD	PRJNA48479	SAMN00038027	adult	healthy	United States of America	FALSE	https://doi.org/10.1038/nature23889
CHVD	PRJNA48479	SAMN00038028	adult	healthy	United States of America	FALSE	https://doi.org/10.1038/nature23889
CHVD	PRJNA48479	SAMN00038029	adult	healthy	United States of America	FALSE	https://doi.org/10.1038/nature23889
CHVD	PRJNA48479	SAMN00038030	adult	healthy	United States of America	FALSE	https://doi.org/10.1038/nature23889
CHVD	PRJNA48479	SAMN00038049	adult	healthy	United States of America	FALSE	https://doi.org/10.1038/nature23889
CHVD	PRJNA48479	SAMN00038050	adult	healthy	United States of America	FALSE	https://doi.org/10.1038/nature23889
CHVD	PRJNA48479	SAMN00038051	adult	healthy	United States of America	FALSE	https://doi.org/10.1038/nature23889
CHVD	PRJNA48479	SAMN00038052	adult	healthy	United States of America	FALSE	https://doi.org/10.1038/nature23889
CHVD	PRJNA48479	SAMN00038053	adult	healthy	United States of America	FALSE	https://doi.org/10.1038/nature23889
CHVD	PRJNA48479	SAMN00038054	adult	healthy	United States of America	FALSE	https://doi.org/10.1038/nature23889
CHVD	PRJNA48479	SAMN00038058	adult	healthy	United States of America	FALSE	https://doi.org/10.1038/nature23889
CHVD	PRJNA48479	SAMN00038059	adult	healthy	United States of America	FALSE	https://doi.org/10.1038/nature23889
CHVD	PRJNA48479	SAMN00038060	adult	healthy	United States of America	FALSE	https://doi.org/10.1038/nature23889
CHVD	PRJNA48479	SAMN00038061	adult	healthy	United States of America	FALSE	https://doi.org/10.1038/nature23889
CHVD	PRJNA48479	SAMN00038062	adult	healthy	United States of America	FALSE	https://doi.org/10.1038/nature23889
CHVD	PRJNA48479	SAMN00038063	adult	healthy	United States of America	FALSE	https://doi.org/10.1038/nature23889
CHVD	PRJNA48479	SAMN00038064	adult	healthy	United States of America	FALSE	https://doi.org/10.1038/nature23889
CHVD	PRJNA48479	SAMN00038065	adult	healthy	United States of America	FALSE	https://doi.org/10.1038/nature23889
CHVD	PRJNA48479	SAMN00038066	adult	healthy	United States of America	FALSE	https://doi.org/10.1038/nature23889
CHVD	PRJNA48479	SAMN00038067	adult	healthy	United States of America	FALSE	https://doi.org/10.1038/nature23889
CHVD	PRJNA48479	SAMN00038068	adult	healthy	United States of America	FALSE	https://doi.org/10.1038/nature23889
CHVD	PRJNA48479	SAMN00038069	adult	healthy	United States of America	FALSE	https://doi.org/10.1038/nature23889
CHVD	PRJNA48479	SAMN00038115	adult	healthy	United States of America	FALSE	https://doi.org/10.1038/nature23889
CHVD	PRJNA48479	SAMN00038116	adult	healthy	United States of America	FALSE	https://doi.org/10.1038/nature23889
CHVD	PRJNA48479	SAMN00038117	adult	healthy	United States of America	FALSE	https://doi.org/10.1038/nature23889
CHVD	PRJNA48479	SAMN00038118	adult	healthy	United States of America	FALSE	https://doi.org/10.1038/nature23889
CHVD	PRJNA48479	SAMN00038134	adult	healthy	United States of America	FALSE	https://doi.org/10.1038/nature23889
CHVD	PRJNA48479	SAMN00038135	adult	healthy	United States of America	FALSE	https://doi.org/10.1038/nature23889
CHVD	PRJNA48479	SAMN00038136	adult	healthy	United States of America	FALSE	https://doi.org/10.1038/nature23889
CHVD	PRJNA48479	SAMN00038137	adult	healthy	United States of America	FALSE	https://doi.org/10.1038/nature23889
CHVD	PRJNA48479	SAMN00038138	adult	healthy	United States of America	FALSE	https://doi.org/10.1038/nature23889
CHVD	PRJNA48479	SAMN00038139	adult	healthy	United States of America	FALSE	https://doi.org/10.1038/nature23889
CHVD	PRJNA48479	SAMN00038140	adult	healthy	United States of America	FALSE	https://doi.org/10.1038/nature23889
CHVD	PRJNA48479	SAMN00038141	adult	healthy	United States of America	FALSE	https://doi.org/10.1038/nature23889
CHVD	PRJNA48479	SAMN00038172	adult	healthy	United States of America	FALSE	https://doi.org/10.1038/nature23889
CHVD	PRJNA48479	SAMN00038173	adult	healthy	United States of America	FALSE	https://doi.org/10.1038/nature23889
CHVD	PRJNA48479	SAMN00038174	adult	healthy	United States of America	FALSE	https://doi.org/10.1038/nature23889
CHVD	PRJNA48479	SAMN00038175	adult	healthy	United States of America	FALSE	https://doi.org/10.1038/nature23889
CHVD	PRJNA48479	SAMN00038176	adult	healthy	United States of America	FALSE	https://doi.org/10.1038/nature23889
CHVD	PRJNA48479	SAMN00038177	adult	healthy	United States of America	FALSE	https://doi.org/10.1038/nature23889
CHVD	PRJNA48479	SAMN00038178	adult	healthy	United States of America	FALSE	https://doi.org/10.1038/nature23889
CHVD	PRJNA48479	SAMN00038179	adult	healthy	United States of America	FALSE	https://doi.org/10.1038/nature23889
CHVD	PRJNA48479	SAMN00038180	adult	healthy	United States of America	FALSE	https://doi.org/10.1038/nature23889
CHVD	PRJNA48479	SAMN00038181	adult	healthy	United States of America	FALSE	https://doi.org/10.1038/nature23889
CHVD	PRJNA48479	SAMN00038182	adult	healthy	United States of America	FALSE	https://doi.org/10.1038/nature23889
CHVD	PRJNA48479	SAMN00038207	adult	healthy	United States of America	FALSE	https://doi.org/10.1038/nature23889
CHVD	PRJNA48479	SAMN00038208	adult	healthy	United States of America	FALSE	https://doi.org/10.1038/nature23889
CHVD	PRJNA48479	SAMN00038209	adult	healthy	United States of America	FALSE	https://doi.org/10.1038/nature23889
CHVD	PRJNA48479	SAMN00038210	adult	healthy	United States of America	FALSE	https://doi.org/10.1038/nature23889
CHVD	PRJNA48479	SAMN00038211	adult	healthy	United States of America	FALSE	https://doi.org/10.1038/nature23889
CHVD	PRJNA48479	SAMN00038212	adult	healthy	United States of America	FALSE	https://doi.org/10.1038/nature23889
CHVD	PRJNA48479	SAMN00038213	adult	healthy	United States of America	FALSE	https://doi.org/10.1038/nature23889
CHVD	PRJNA48479	SAMN00038214	adult	healthy	United States of America	FALSE	https://doi.org/10.1038/nature23889
CHVD	PRJNA48479	SAMN00038215	adult	healthy	United States of America	FALSE	https://doi.org/10.1038/nature23889
CHVD	PRJNA48479	SAMN00038216	adult	healthy	United States of America	FALSE	https://doi.org/10.1038/nature23889
CHVD	PRJNA48479	SAMN00038217	adult	healthy	United States of America	FALSE	https://doi.org/10.1038/nature23889
CHVD	PRJNA48479	SAMN00038218	adult	healthy	United States of America	FALSE	https://doi.org/10.1038/nature23889
CHVD	PRJNA48479	SAMN00038264	adult	healthy	United States of America	FALSE	https://doi.org/10.1038/nature23889
CHVD	PRJNA48479	SAMN00038265	adult	healthy	United States of America	FALSE	https://doi.org/10.1038/nature23889
CHVD	PRJNA48479	SAMN00038266	adult	healthy	United States of America	FALSE	https://doi.org/10.1038/nature23889
CHVD	PRJNA48479	SAMN00038267	adult	healthy	United States of America	FALSE	https://doi.org/10.1038/nature23889
[truncated: 59,281 more rows]

## Sheet: Infants_samples
Run	Bioproject	location
SRR7351628	PRJNA345144	New Zeland
SRR7351629	PRJNA345144	New Zeland
SRR7351630	PRJNA345144	New Zeland
SRR7351631	PRJNA345144	New Zeland
SRR7351632	PRJNA345144	New Zeland
SRR7351633	PRJNA345144	New Zeland
SRR7351634	PRJNA345144	New Zeland
SRR7351635	PRJNA345144	New Zeland
SRR7351636	PRJNA345144	New Zeland
SRR7351637	PRJNA345144	New Zeland
SRR7351638	PRJNA345144	New Zeland
SRR7351639	PRJNA345144	New Zeland
SRR7351640	PRJNA345144	New Zeland
SRR7351641	PRJNA345144	New Zeland
SRR7351642	PRJNA345144	New Zeland
SRR7351643	PRJNA345144	New Zeland
SRR7351644	PRJNA345144	New Zeland
SRR7351645	PRJNA345144	New Zeland
SRR7351646	PRJNA345144	New Zeland
SRR7351647	PRJNA345144	New Zeland
SRR7351648	PRJNA345144	New Zeland
SRR7351649	PRJNA345144	New Zeland
SRR7351650	PRJNA345144	New Zeland
SRR7351651	PRJNA345144	New Zeland
SRR7351652	PRJNA345144	New Zeland
SRR7351653	PRJNA345144	New Zeland
SRR7351654	PRJNA345144	New Zeland
SRR7351655	PRJNA345144	New Zeland
SRR7351656	PRJNA345144	New Zeland
SRR7351657	PRJNA345144	New Zeland
SRR7351658	PRJNA345144	New Zeland
SRR7351659	PRJNA345144	New Zeland
SRR7351660	PRJNA345144	New Zeland
SRR7351661	PRJNA345144	New Zeland
SRR7351662	PRJNA345144	New Zeland
SRR7351663	PRJNA345144	New Zeland
SRR7351664	PRJNA345144	New Zeland
SRR7351665	PRJNA345144	New Zeland
SRR7351666	PRJNA345144	New Zeland
SRR7351667	PRJNA345144	New Zeland
SRR7351668	PRJNA345144	New Zeland
SRR7351669	PRJNA345144	New Zeland
SRR7351670	PRJNA345144	New Zeland
SRR7351671	PRJNA345144	New Zeland
SRR7351672	PRJNA345144	New Zeland
SRR7351673	PRJNA345144	New Zeland
SRR7351674	PRJNA345144	New Zeland
SRR7351675	PRJNA345144	New Zeland
SRR7351676	PRJNA345144	New Zeland
SRR7351677	PRJNA345144	New Zeland
SRR7351678	PRJNA345144	New Zeland
SRR7351679	PRJNA345144	New Zeland
SRR7351680	PRJNA345144	New Zeland
SRR7351681	PRJNA345144	New Zeland
SRR7351682	PRJNA345144	New Zeland
SRR7351683	PRJNA345144	New Zeland
SRR7351684	PRJNA345144	New Zeland
SRR7351685	PRJNA345144	New Zeland
SRR7351686	PRJNA345144	New Zeland
SRR7351687	PRJNA345144	New Zeland
SRR7351688	PRJNA345144	New Zeland
SRR7351689	PRJNA345144	New Zeland
SRR7351690	PRJNA345144	New Zeland
SRR7351691	PRJNA345144	New Zeland
SRR7351692	PRJNA345144	New Zeland
SRR7351693	PRJNA345144	New Zeland
SRR7351694	PRJNA345144	New Zeland
SRR7351695	PRJNA345144	New Zeland
SRR7351696	PRJNA345144	New Zeland
SRR7351697	PRJNA345144	New Zeland
SRR7351698	PRJNA345144	New Zeland
SRR7351699	PRJNA345144	New Zeland
SRR7351700	PRJNA345144	New Zeland
SRR7351701	PRJNA345144	New Zeland
SRR7351702	PRJNA345144	New Zeland
SRR7351703	PRJNA345144	New Zeland
SRR7351704	PRJNA345144	New Zeland
SRR7351705	PRJNA345144	New Zeland
SRR7351706	PRJNA345144	New Zeland
SRR7351707	PRJNA345144	New Zeland
SRR7351708	PRJNA345144	New Zeland
SRR7351709	PRJNA345144	New Zeland
SRR7351710	PRJNA345144	New Zeland
SRR7351711	PRJNA345144	New Zeland
SRR7351712	PRJNA345144	New Zeland
SRR7351713	PRJNA345144	New Zeland
SRR7351714	PRJNA345144	New Zeland
SRR7351715	PRJNA345144	New Zeland
SRR7351716	PRJNA345144	New Zeland
SRR7351717	PRJNA345144	New Zeland
SRR7351718	PRJNA345144	New Zeland
SRR7351719	PRJNA345144	New Zeland
SRR7351720	PRJNA345144	New Zeland
SRR7351721	PRJNA345144	New Zeland
SRR7351722	PRJNA345144	New Zeland
SRR7351723	PRJNA345144	New Zeland
SRR7351724	PRJNA345144	New Zeland
SRR7351725	PRJNA345144	New Zeland
SRR7351726	PRJNA345144	New Zeland
SRR7351727	PRJNA345144	New Zeland
SRR7351728	PRJNA345144	New Zeland
SRR7351729	PRJNA345144	New Zeland
SRR7351730	PRJNA345144	New Zeland
SRR7351731	PRJNA345144	New Zeland
SRR7351732	PRJNA345144	New Zeland
SRR7351733	PRJNA345144	New Zeland
SRR7351734	PRJNA345144	New Zeland
SRR7351735	PRJNA345144	New Zeland
SRR7351736	PRJNA345144	New Zeland
SRR7351737	PRJNA345144	New Zeland
SRR7351738	PRJNA345144	New Zeland
SRR7351739	PRJNA345144	New Zeland
SRR7351740	PRJNA345144	New Zeland
SRR7351741	PRJNA345144	New Zeland
SRR7351742	PRJNA345144	New Zeland
SRR7351743	PRJNA345144	New Zeland
SRR7351744	PRJNA345144	New Zeland
SRR7351745	PRJNA345144	New Zeland
SRR7351746	PRJNA345144	New Zeland
SRR7351747	PRJNA345144	New Zeland
SRR7351748	PRJNA345144	New Zeland
SRR7351749	PRJNA345144	New Zeland
SRR7351750	PRJNA345144	New Zeland
SRR7351751	PRJNA345144	New Zeland
SRR7351752	PRJNA345144	New Zeland
SRR7351753	PRJNA345144	New Zeland
SRR7351754	PRJNA345144	New Zeland
SRR7351755	PRJNA345144	New Zeland
SRR7351756	PRJNA345144	New Zeland
SRR7351757	PRJNA345144	New Zeland
SRR7351758	PRJNA345144	New Zeland
SRR7351759	PRJNA345144	New Zeland
SRR7351760	PRJNA345144	New Zeland
SRR7351761	PRJNA345144	New Zeland
SRR7351762	PRJNA345144	New Zeland
SRR7351763	PRJNA345144	New Zeland
SRR7351764	PRJNA345144	New Zeland
SRR7351765	PRJNA345144	New Zeland
SRR7351766	PRJNA345144	New Zeland
SRR7351767	PRJNA345144	New Zeland
SRR7351768	PRJNA345144	New Zeland
SRR7351769	PRJNA345144	New Zeland
SRR7351770	PRJNA345144	New Zeland
SRR7351771	PRJNA345144	New Zeland
SRR7351772	PRJNA345144	New Zeland
SRR7351773	PRJNA345144	New Zeland
SRR7351774	PRJNA345144	New Zeland
SRR7351775	PRJNA345144	New Zeland
SRR7351776	PRJNA345144	New Zeland
SRR7351777	PRJNA345144	New Zeland
SRR7351778	PRJNA345144	New Zeland
SRR7351779	PRJNA345144	New Zeland
SRR7351780	PRJNA345144	New Zeland
SRR7351781	PRJNA345144	New Zeland
SRR7351782	PRJNA345144	New Zeland
SRR7351783	PRJNA345144	New Zeland
SRR7351784	PRJNA345144	New Zeland
SRR7351785	PRJNA345144	New Zeland
SRR7351786	PRJNA345144	New Zeland
SRR7351787	PRJNA345144	New Zeland
SRR7351788	PRJNA345144	New Zeland
SRR7351789	PRJNA345144	New Zeland
SRR7351790	PRJNA345144	New Zeland
SRR7351791	PRJNA345144	New Zeland
SRR7351792	PRJNA345144	New Zeland
SRR7351793	PRJNA345144	New Zeland
SRR7351794	PRJNA345144	New Zeland
SRR7351795	PRJNA345144	New Zeland
SRR7351796	PRJNA345144	New Zeland
SRR7351797	PRJNA345144	New Zeland
SRR7351798	PRJNA345144	New Zeland
SRR7351799	PRJNA345144	New Zeland
SRR7351800	PRJNA345144	New Zeland
SRR7351801	PRJNA345144	New Zeland
SRR7351802	PRJNA345144	New Zeland
SRR7351803	PRJNA345144	New Zeland
SRR7351804	PRJNA345144	New Zeland
SRR7351805	PRJNA345144	New Zeland
SRR7351806	PRJNA345144	New Zeland
SRR7351807	PRJNA345144	New Zeland
SRR7351808	PRJNA345144	New Zeland
SRR7351809	PRJNA345144	New Zeland
SRR7351810	PRJNA345144	New Zeland
SRR7351811	PRJNA345144	New Zeland
SRR7351812	PRJNA345144	New Zeland
SRR7351813	PRJNA345144	New Zeland
SRR7351814	PRJNA345144	New Zeland
SRR7351815	PRJNA345144	New Zeland
SRR7351816	PRJNA345144	New Zeland
SRR7351817	PRJNA345144	New Zeland
SRR7351818	PRJNA345144	New Zeland
SRR7351819	PRJNA345144	New Zeland
SRR7351820	PRJNA345144	New Zeland
SRR7351821	PRJNA345144	New Zeland
SRR7351822	PRJNA345144	New Zeland
SRR7351823	PRJNA345144	New Zeland
SRR7351824	PRJNA345144	New Zeland
SRR7351825	PRJNA345144	New Zeland
SRR7351826	PRJNA345144	New Zeland
SRR7351827	PRJNA345144	New Zeland
SRR7351828	PRJNA345144	New Zeland
SRR7351829	PRJNA345144	New Zeland
SRR7351830	PRJNA345144	New Zeland
SRR7351831	PRJNA345144	New Zeland
SRR7351832	PRJNA345144	New Zeland
SRR7351833	PRJNA345144	New Zeland
SRR7351834	PRJNA345144	New Zeland
SRR7351835	PRJNA345144	New Zeland
SRR7351836	PRJNA345144	New Zeland
SRR7351837	PRJNA345144	New Zeland
SRR7351838	PRJNA345144	New Zeland
SRR7351839	PRJNA345144	New Zeland
SRR7351840	PRJNA345144	New Zeland
SRR7351841	PRJNA345144	New Zeland
SRR7351842	PRJNA345144	New Zeland
SRR7351843	PRJNA345144	New Zeland
SRR7351844	PRJNA345144	New Zeland
SRR7351845	PRJNA345144	New Zeland
SRR7351846	PRJNA345144	New Zeland
SRR7351847	PRJNA345144	New Zeland
SRR7351848	PRJNA345144	New Zeland
SRR7351849	PRJNA345144	New Zeland
SRR7351850	PRJNA345144	New Zeland
SRR7351851	PRJNA345144	New Zeland
SRR7351852	PRJNA345144	New Zeland
SRR7351853	PRJNA345144	New Zeland
SRR7351854	PRJNA345144	New Zeland
SRR7351855	PRJNA345144	New Zeland
SRR7351856	PRJNA345144	New Zeland
SRR7351857	PRJNA345144	New Zeland
SRR7351858	PRJNA345144	New Zeland
SRR7351859	PRJNA345144	New Zeland
SRR7351860	PRJNA345144	New Zeland
SRR7351861	PRJNA345144	New Zeland
SRR7351862	PRJNA345144	New Zeland
SRR7351863	PRJNA345144	New Zeland
SRR7351864	PRJNA345144	New Zeland
SRR7351865	PRJNA345144	New Zeland
SRR7351866	PRJNA345144	New Zeland
SRR7351867	PRJNA345144	New Zeland
SRR7351868	PRJNA345144	New Zeland
SRR7351869	PRJNA345144	New Zeland
SRR7351870	PRJNA345144	New Zeland
SRR7351871	PRJNA345144	New Zeland
SRR7351872	PRJNA345144	New Zeland
SRR7351873	PRJNA345144	New Zeland
SRR7351874	PRJNA345144	New Zeland
SRR7351875	PRJNA345144	New Zeland
SRR7351876	PRJNA345144	New Zeland
SRR7351877	PRJNA345144	New Zeland
SRR7351878	PRJNA345144	New Zeland
SRR7351879	PRJNA345144	New Zeland
SRR7351880	PRJNA345144	New Zeland
SRR7351881	PRJNA345144	New Zeland
SRR7351882	PRJNA345144	New Zeland
SRR7351883	PRJNA345144	New Zeland
SRR7351884	PRJNA345144	New Zeland
SRR7351885	PRJNA345144	New Zeland
SRR7351886	PRJNA345144	New Zeland
SRR7351887	PRJNA345144	New Zeland
SRR7351888	PRJNA345144	New Zeland
SRR7351889	PRJNA345144	New Zeland
SRR7351890	PRJNA345144	New Zeland
SRR7351891	PRJNA345144	New Zeland
SRR7351892	PRJNA345144	New Zeland
SRR7351893	PRJNA345144	New Zeland
SRR7351894	PRJNA345144	New Zeland
SRR7351895	PRJNA345144	New Zeland
SRR7351896	PRJNA345144	New Zeland
SRR7351897	PRJNA345144	New Zeland
SRR7351898	PRJNA345144	New Zeland
SRR7351899	PRJNA345144	New Zeland
SRR7351900	PRJNA345144	New Zeland
SRR7351901	PRJNA345144	New Zeland
SRR7351902	PRJNA345144	New Zeland
SRR7351903	PRJNA345144	New Zeland
SRR7351904	PRJNA345144	New Zeland
SRR7351905	PRJNA345144	New Zeland
SRR7351906	PRJNA345144	New Zeland
SRR7351907	PRJNA345144	New Zeland
SRR7351908	PRJNA345144	New Zeland
SRR7351909	PRJNA345144	New Zeland
SRR7351910	PRJNA345144	New Zeland
SRR7351911	PRJNA345144	New Zeland
SRR7351912	PRJNA345144	New Zeland
SRR7351913	PRJNA345144	New Zeland
SRR7351914	PRJNA345144	New Zeland
SRR7351915	PRJNA345144	New Zeland
SRR7351916	PRJNA345144	New Zeland
SRR7351917	PRJNA345144	New Zeland
SRR7351918	PRJNA345144	New Zeland
SRR7351919	PRJNA345144	New Zeland
SRR7351920	PRJNA345144	New Zeland
SRR7351921	PRJNA345144	New Zeland
SRR7351922	PRJNA345144	New Zeland
SRR7351923	PRJNA345144	New Zeland
SRR7351924	PRJNA345144	New Zeland
SRR7351925	PRJNA345144	New Zeland
SRR7351926	PRJNA345144	New Zeland
SRR7351927	PRJNA345144	New Zeland
SRR7351928	PRJNA345144	New Zeland
SRR7351929	PRJNA345144	New Zeland
SRR7351930	PRJNA345144	New Zeland
SRR7351931	PRJNA345144	New Zeland
SRR7351932	PRJNA345144	New Zeland
SRR7351933	PRJNA345144	New Zeland
SRR7351934	PRJNA345144	New Zeland
SRR7351935	PRJNA345144	New Zeland
SRR7351936	PRJNA345144	New Zeland
SRR7351937	PRJNA345144	New Zeland
SRR7351938	PRJNA345144	New Zeland
SRR7351939	PRJNA345144	New Zeland
SRR7351940	PRJNA345144	New Zeland
SRR7351941	PRJNA345144	New Zeland
SRR7351942	PRJNA345144	New Zeland
SRR7351943	PRJNA345144	New Zeland
SRR7351944	PRJNA345144	New Zeland
SRR7351945	PRJNA345144	New Zeland
SRR7351946	PRJNA345144	New Zeland
SRR7351947	PRJNA345144	New Zeland
SRR7351948	PRJNA345144	New Zeland
SRR7351949	PRJNA345144	New Zeland
SRR7351950	PRJNA345144	New Zeland
SRR7351951	PRJNA345144	New Zeland
SRR7351952	PRJNA345144	New Zeland
SRR7351953	PRJNA345144	New Zeland
SRR7351954	PRJNA345144	New Zeland
SRR7351955	PRJNA345144	New Zeland
SRR7351956	PRJNA345144	New Zeland
SRR7351957	PRJNA345144	New Zeland
SRR7351958	PRJNA345144	New Zeland
SRR7351959	PRJNA345144	New Zeland
SRR7351960	PRJNA345144	New Zeland
SRR7351961	PRJNA345144	New Zeland
SRR7351962	PRJNA345144	New Zeland
SRR7351963	PRJNA345144	New Zeland
SRR7351964	PRJNA345144	New Zeland
SRR7351965	PRJNA345144	New Zeland
SRR7351966	PRJNA345144	New Zeland
SRR7351967	PRJNA345144	New Zeland
SRR7351968	PRJNA345144	New Zeland
SRR7351969	PRJNA345144	New Zeland
SRR7351970	PRJNA345144	New Zeland
SRR7351971	PRJNA345144	New Zeland
SRR7351972	PRJNA345144	New Zeland
SRR7351973	PRJNA345144	New Zeland
SRR7351974	PRJNA345144	New Zeland
SRR7351975	PRJNA345144	New Zeland
SRR7351976	PRJNA345144	New Zeland
SRR7351977	PRJNA345144	New Zeland
SRR7351978	PRJNA345144	New Zeland
SRR7351979	PRJNA345144	New Zeland
SRR7351980	PRJNA345144	New Zeland
SRR7351981	PRJNA345144	New Zeland
SRR7351982	PRJNA345144	New Zeland
SRR7351983	PRJNA345144	New Zeland
SRR7351984	PRJNA345144	New Zeland
SRR7351985	PRJNA345144	New Zeland
SRR7351986	PRJNA345144	New Zeland
SRR7351987	PRJNA345144	New Zeland
SRR7351988	PRJNA345144	New Zeland
SRR7351989	PRJNA345144	New Zeland
SRR7351990	PRJNA345144	New Zeland
SRR7351991	PRJNA345144	New Zeland
SRR7351992	PRJNA345144	New Zeland
SRR7351993	PRJNA345144	New Zeland
SRR7351994	PRJNA345144	New Zeland
SRR7351995	PRJNA345144	New Zeland
SRR7351996	PRJNA345144	New Zeland
SRR7351997	PRJNA345144	New Zeland
SRR7351998	PRJNA345144	New Zeland
SRR7351999	PRJNA345144	New Zeland
SRR7352000	PRJNA345144	New Zeland
SRR7352001	PRJNA345144	New Zeland
SRR7352002	PRJNA345144	New Zeland
SRR7352003	PRJNA345144	New Zeland
SRR7352004	PRJNA345144	New Zeland
SRR7352005	PRJNA345144	New Zeland
SRR7352006	PRJNA345144	New Zeland
SRR7352007	PRJNA345144	New Zeland
SRR7352008	PRJNA345144	New Zeland
SRR7352009	PRJNA345144	New Zeland
SRR7352010	PRJNA345144	New Zeland
SRR7352011	PRJNA345144	New Zeland
SRR7352012	PRJNA345144	New Zeland
SRR7352013	PRJNA345144	New Zeland
SRR7352014	PRJNA345144	New Zeland
SRR7352015	PRJNA345144	New Zeland
SRR7352016	PRJNA345144	New Zeland
SRR7352017	PRJNA345144	New Zeland
SRR7352018	PRJNA345144	New Zeland
SRR7352019	PRJNA345144	New Zeland
SRR7352020	PRJNA345144	New Zeland
SRR7352021	PRJNA345144	New Zeland
SRR7352022	PRJNA345144	New Zeland
SRR7352023	PRJNA345144	New Zeland
SRR7352024	PRJNA345144	New Zeland
SRR7352025	PRJNA345144	New Zeland
SRR7352026	PRJNA345144	New Zeland
SRR7352027	PRJNA345144	New Zeland
SRR7352028	PRJNA345144	New Zeland
SRR7352029	PRJNA345144	New Zeland
SRR7352030	PRJNA345144	New Zeland
SRR7352031	PRJNA345144	New Zeland
SRR7352032	PRJNA345144	New Zeland
SRR7352033	PRJNA345144	New Zeland
SRR7352034	PRJNA345144	New Zeland
SRR7352035	PRJNA345144	New Zeland
SRR7352036	PRJNA345144	New Zeland
SRR7352037	PRJNA345144	New Zeland
SRR7352038	PRJNA345144	New Zeland
SRR7352039	PRJNA345144	New Zeland
SRR7352040	PRJNA345144	New Zeland
SRR7352041	PRJNA345144	New Zeland
SRR7352042	PRJNA345144	New Zeland
SRR7352043	PRJNA345144	New Zeland
SRR7352044	PRJNA345144	New Zeland
SRR7352045	PRJNA345144	New Zeland
SRR7352046	PRJNA345144	New Zeland
SRR7352047	PRJNA345144	New Zeland
SRR7352048	PRJNA345144	New Zeland
SRR7352049	PRJNA345144	New Zeland
SRR7352050	PRJNA345144	New Zeland
SRR7352051	PRJNA345144	New Zeland
SRR7352052	PRJNA345144	New Zeland
SRR7352053	PRJNA345144	New Zeland
SRR7352054	PRJNA345144	New Zeland
SRR7352055	PRJNA345144	New Zeland
SRR7352056	PRJNA345144	New Zeland
SRR7352057	PRJNA345144	New Zeland
SRR7352058	PRJNA345144	New Zeland
SRR7352059	PRJNA345144	New Zeland
SRR7352060	PRJNA345144	New Zeland
SRR7352061	PRJNA345144	New Zeland
SRR7352062	PRJNA345144	New Zeland
SRR7352063	PRJNA345144	New Zeland
SRR7352064	PRJNA345144	New Zeland
SRR7352065	PRJNA345144	New Zeland
SRR7352066	PRJNA345144	New Zeland
SRR7352067	PRJNA345144	New Zeland
SRR7352068	PRJNA345144	New Zeland
SRR7352069	PRJNA345144	New Zeland
SRR7352070	PRJNA345144	New Zeland
SRR7352071	PRJNA345144	New Zeland
SRR7352072	PRJNA345144	New Zeland
SRR7352073	PRJNA345144	New Zeland
SRR7352074	PRJNA345144	New Zeland
SRR7352075	PRJNA345144	New Zeland
SRR7352076	PRJNA345144	New Zeland
SRR7352077	PRJNA345144	New Zeland
SRR7352078	PRJNA345144	New Zeland
SRR7352079	PRJNA345144	New Zeland
SRR7352080	PRJNA345144	New Zeland
SRR7352081	PRJNA345144	New Zeland
SRR7352082	PRJNA345144	New Zeland
SRR7352083	PRJNA345144	New Zeland
SRR7352084	PRJNA345144	New Zeland
SRR7352085	PRJNA345144	New Zeland
SRR7352086	PRJNA345144	New Zeland
SRR7352087	PRJNA345144	New Zeland
SRR7352088	PRJNA345144	New Zeland
SRR7352089	PRJNA345144	New Zeland
SRR7352090	PRJNA345144	New Zeland
SRR7352091	PRJNA345144	New Zeland
SRR7352092	PRJNA345144	New Zeland
SRR7352093	PRJNA345144	New Zeland
SRR7352094	PRJNA345144	New Zeland
SRR7352095	PRJNA345144	New Zeland
SRR7352096	PRJNA345144	New Zeland
SRR7352097	PRJNA345144	New Zeland
SRR7352098	PRJNA345144	New Zeland
SRR7352099	PRJNA345144	New Zeland
SRR7352100	PRJNA345144	New Zeland
SRR7352101	PRJNA345144	New Zeland
SRR7352102	PRJNA345144	New Zeland
SRR7352103	PRJNA345144	New Zeland
SRR7352104	PRJNA345144	New Zeland
SRR7352105	PRJNA345144	New Zeland
SRR7352106	PRJNA345144	New Zeland
SRR7352107	PRJNA345144	New Zeland
SRR7352108	PRJNA345144	New Zeland
SRR7352109	PRJNA345144	New Zeland
SRR7411249	PRJNA345144	New Zeland
SRR7411250	PRJNA345144	New Zeland
SRR7411251	PRJNA345144	New Zeland
SRR7411252	PRJNA345144	New Zeland
SRR7411253	PRJNA345144	New Zeland
SRR7411254	PRJNA345144	New Zeland
SRR7411255	PRJNA345144	New Zeland
SRR7411256	PRJNA345144	New Zeland
SRR7411257	PRJNA345144	New Zeland
SRR7411258	PRJNA345144	New Zeland
SRR7411259	PRJNA345144	New Zeland
SRR7411260	PRJNA345144	New Zeland
SRR7411261	PRJNA345144	New Zeland
SRR7411262	PRJNA345144	New Zeland
SRR7411263	PRJNA345144	New Zeland
SRR7411264	PRJNA345144	New Zeland
SRR7411265	PRJNA345144	New Zeland
SRR7411266	PRJNA345144	New Zeland
SRR7411267	PRJNA345144	New Zeland
SRR7411268	PRJNA345144	New Zeland
SRR7411269	PRJNA345144	New Zeland
SRR7411270	PRJNA345144	New Zeland
SRR7411271	PRJNA345144	New Zeland
SRR7411272	PRJNA345144	New Zeland
SRR7411273	PRJNA345144	New Zeland
SRR7411274	PRJNA345144	New Zeland
SRR7411275	PRJNA345144	New Zeland
SRR7411276	PRJNA345144	New Zeland
SRR7411277	PRJNA345144	New Zeland
SRR7411278	PRJNA345144	New Zeland
SRR7411279	PRJNA345144	New Zeland
SRR7411280	PRJNA345144	New Zeland
SRR7411281	PRJNA345144	New Zeland
SRR7411282	PRJNA345144	New Zeland
SRR7411283	PRJNA345144	New Zeland
SRR7411284	PRJNA345144	New Zeland
SRR7411285	PRJNA345144	New Zeland
SRR7411286	PRJNA345144	New Zeland
SRR7411287	PRJNA345144	New Zeland
SRR7411288	PRJNA345144	New Zeland
SRR7411289	PRJNA345144	New Zeland
SRR7411290	PRJNA345144	New Zeland
SRR7411291	PRJNA345144	New Zeland
SRR7411292	PRJNA345144	New Zeland
SRR7411293	PRJNA345144	New Zeland
SRR7411294	PRJNA345144	New Zeland
SRR7411295	PRJNA345144	New Zeland
SRR7411296	PRJNA345144	New Zeland
SRR7411297	PRJNA345144	New Zeland
SRR7411298	PRJNA345144	New Zeland
SRR7411299	PRJNA345144	New Zeland
SRR7411300	PRJNA345144	New Zeland
SRR7411301	PRJNA345144	New Zeland
SRR7411302	PRJNA345144	New Zeland
SRR7411303	PRJNA345144	New Zeland
SRR7411304	PRJNA345144	New Zeland
SRR7411305	PRJNA345144	New Zeland
SRR7411306	PRJNA345144	New Zeland
SRR7411307	PRJNA345144	New Zeland
SRR7411308	PRJNA345144	New Zeland
SRR7411309	PRJNA345144	New Zeland
SRR7411310	PRJNA345144	New Zeland
SRR7411311	PRJNA345144	New Zeland
SRR7411312	PRJNA345144	New Zeland
SRR7411313	PRJNA345144	New Zeland
SRR7411314	PRJNA345144	New Zeland
SRR7411315	PRJNA345144	New Zeland
SRR7411316	PRJNA345144	New Zeland
SRR7411317	PRJNA345144	New Zeland
SRR7411318	PRJNA345144	New Zeland
SRR7411319	PRJNA345144	New Zeland
SRR7411320	PRJNA345144	New Zeland
SRR7411321	PRJNA345144	New Zeland
SRR7411322	PRJNA345144	New Zeland
SRR7411323	PRJNA345144	New Zeland
SRR7411324	PRJNA345144	New Zeland
SRR7411325	PRJNA345144	New Zeland
SRR7411326	PRJNA345144	New Zeland
SRR7411327	PRJNA345144	New Zeland
SRR7411328	PRJNA345144	New Zeland
SRR7411329	PRJNA345144	New Zeland
SRR7411330	PRJNA345144	New Zeland
SRR7411331	PRJNA345144	New Zeland
SRR7411332	PRJNA345144	New Zeland
SRR7411333	PRJNA345144	New Zeland
SRR7411334	PRJNA345144	New Zeland
SRR7411335	PRJNA345144	New Zeland
SRR7411336	PRJNA345144	New Zeland
SRR7411337	PRJNA345144	New Zeland
SRR7411338	PRJNA345144	New Zeland
SRR7411339	PRJNA345144	New Zeland
SRR7411340	PRJNA345144	New Zeland
SRR7411341	PRJNA345144	New Zeland
SRR7411342	PRJNA345144	New Zeland
SRR7411343	PRJNA345144	New Zeland
SRR7411344	PRJNA345144	New Zeland
SRR7411345	PRJNA345144	New Zeland
SRR7411346	PRJNA345144	New Zeland
SRR7411347	PRJNA345144	New Zeland
SRR7411348	PRJNA345144	New Zeland
SRR7411349	PRJNA345144	New Zeland
SRR7411350	PRJNA345144	New Zeland
SRR7411351	PRJNA345144	New Zeland
SRR7411352	PRJNA345144	New Zeland
SRR7411353	PRJNA345144	New Zeland
SRR7411354	PRJNA345144	New Zeland
SRR7411355	PRJNA345144	New Zeland
SRR7411356	PRJNA345144	New Zeland
SRR7411357	PRJNA345144	New Zeland
SRR7411358	PRJNA345144	New Zeland
SRR7411359	PRJNA345144	New Zeland
SRR7411360	PRJNA345144	New Zeland
SRR7411361	PRJNA345144	New Zeland
SRR7411362	PRJNA345144	New Zeland
SRR7411363	PRJNA345144	New Zeland
SRR7411364	PRJNA345144	New Zeland
SRR7411365	PRJNA345144	New Zeland
SRR7411366	PRJNA345144	New Zeland
SRR7411367	PRJNA345144	New Zeland
SRR7411368	PRJNA345144	New Zeland
SRR7411369	PRJNA345144	New Zeland
SRR7411370	PRJNA345144	New Zeland
SRR7411371	PRJNA345144	New Zeland
SRR7411372	PRJNA345144	New Zeland
SRR7411373	PRJNA345144	New Zeland
SRR7411374	PRJNA345144	New Zeland
SRR7411375	PRJNA345144	New Zeland
SRR7411376	PRJNA345144	New Zeland
SRR7411377	PRJNA345144	New Zeland
SRR7411378	PRJNA345144	New Zeland
SRR7411379	PRJNA345144	New Zeland
SRR7411380	PRJNA345144	New Zeland
SRR7411381	PRJNA345144	New Zeland
SRR7411382	PRJNA345144	New Zeland
SRR7411383	PRJNA345144	New Zeland
SRR7411384	PRJNA345144	New Zeland
SRR7411385	PRJNA345144	New Zeland
SRR7411386	PRJNA345144	New Zeland
SRR7411387	PRJNA345144	New Zeland
SRR7411388	PRJNA345144	New Zeland
SRR7411389	PRJNA345144	New Zeland
SRR7411390	PRJNA345144	New Zeland
SRR7411391	PRJNA345144	New Zeland
SRR7411392	PRJNA345144	New Zeland
SRR7411393	PRJNA345144	New Zeland
SRR7411394	PRJNA345144	New Zeland
SRR7411395	PRJNA345144	New Zeland
SRR7411396	PRJNA345144	New Zeland
SRR7411397	PRJNA345144	New Zeland
SRR7411398	PRJNA345144	New Zeland
SRR7411399	PRJNA345144	New Zeland
SRR7411400	PRJNA345144	New Zeland
SRR7411401	PRJNA345144	New Zeland
SRR7411402	PRJNA345144	New Zeland
SRR7411403	PRJNA345144	New Zeland
SRR7411404	PRJNA345144	New Zeland
SRR7411405	PRJNA345144	New Zeland
SRR7411406	PRJNA345144	New Zeland
SRR7411407	PRJNA345144	New Zeland
SRR7411408	PRJNA345144	New Zeland
SRR7411409	PRJNA345144	New Zeland
SRR7411410	PRJNA345144	New Zeland
SRR7411411	PRJNA345144	New Zeland
SRR7411412	PRJNA345144	New Zeland
ERR3277216	PRJEB32135	Canada
ERR3277217	PRJEB32135	Canada
ERR3277218	PRJEB32135	Canada
ERR3277219	PRJEB32135	Canada
ERR3277220	PRJEB32135	Canada
ERR3277221	PRJEB32135	Canada
ERR3277222	PRJEB32135	Canada
ERR3277223	PRJEB32135	Canada
ERR3277224	PRJEB32135	Canada
ERR3277225	PRJEB32135	Canada
ERR3277226	PRJEB32135	Canada
ERR3277227	PRJEB32135	Canada
ERR3277228	PRJEB32135	Canada
ERR3277229	PRJEB32135	Canada
ERR3277230	PRJEB32135	Canada
ERR3277231	PRJEB32135	Canada
ERR3277232	PRJEB32135	Canada
ERR3277233	PRJEB32135	Canada
ERR3277234	PRJEB32135	Canada
ERR3277235	PRJEB32135	Canada
ERR3277236	PRJEB32135	Canada
ERR3277237	PRJEB32135	Canada
ERR3277238	PRJEB32135	Canada
ERR3277239	PRJEB32135	Canada
ERR3277240	PRJEB32135	Canada
ERR3277241	PRJEB32135	Canada
ERR3277242	PRJEB32135	Canada
ERR3277243	PRJEB32135	Canada
ERR3277244	PRJEB32135	Canada
ERR3277245	PRJEB32135	Canada
ERR3277246	PRJEB32135	Canada
ERR3277247	PRJEB32135	Canada
ERR3277248	PRJEB32135	Canada
ERR3277249	PRJEB32135	Canada
ERR3277250	PRJEB32135	Canada
ERR3277251	PRJEB32135	Canada
ERR3277252	PRJEB32135	Canada
ERR3277253	PRJEB32135	Canada
ERR3277254	PRJEB32135	Canada
ERR3277255	PRJEB32135	Canada
ERR3277256	PRJEB32135	Canada
ERR3277257	PRJEB32135	Canada
ERR3277258	PRJEB32135	Canada
ERR3277259	PRJEB32135	Canada
ERR3277260	PRJEB32135	Canada
ERR3277261	PRJEB32135	Canada
ERR3277262	PRJEB32135	Canada
ERR3277263	PRJEB32135	Canada
ERR3277264	PRJEB32135	Canada
ERR3277265	PRJEB32135	Canada
ERR3277266	PRJEB32135	Canada
ERR3277267	PRJEB32135	Canada
ERR3277268	PRJEB32135	Canada
ERR3277269	PRJEB32135	Canada
ERR3277270	PRJEB32135	Canada
ERR3277271	PRJEB32135	Canada
ERR3277272	PRJEB32135	Canada
ERR3277273	PRJEB32135	Canada
ERR3277274	PRJEB32135	Canada
ERR3277275	PRJEB32135	Canada
ERR3277276	PRJEB32135	Canada
ERR3277277	PRJEB32135	Canada
ERR3277278	PRJEB32135	Canada
ERR3277279	PRJEB32135	Canada
ERR3277280	PRJEB32135	Canada
ERR3277281	PRJEB32135	Canada
ERR3277282	PRJEB32135	Canada
ERR3277283	PRJEB32135	Canada
ERR3277284	PRJEB32135	Canada
ERR3277285	PRJEB32135	Canada
ERR3277286	PRJEB32135	Canada
ERR3277287	PRJEB32135	Canada
ERR3277288	PRJEB32135	Canada
ERR3277289	PRJEB32135	Canada
ERR3277290	PRJEB32135	Canada
ERR3277291	PRJEB32135	Canada
ERR3277292	PRJEB32135	Canada
ERR3277293	PRJEB32135	Canada
ERR3277294	PRJEB32135	Canada
ERR3277295	PRJEB32135	Canada
ERR3277296	PRJEB32135	Canada
ERR3277297	PRJEB32135	Canada
ERR3277298	PRJEB32135	Canada
ERR3277299	PRJEB32135	Canada
ERR3277300	PRJEB32135	Canada
ERR3277301	PRJEB32135	Canada
ERR3277302	PRJEB32135	Canada
ERR3277303	PRJEB32135	Canada
ERR3277304	PRJEB32135	Canada
ERR3277305	PRJEB32135	Canada
ERR3277306	PRJEB32135	Canada
ERR3277307	PRJEB32135	Canada
ERR3277308	PRJEB32135	Canada
ERR3277309	PRJEB32135	Canada
ERR3277310	PRJEB32135	Canada
ERR3277311	PRJEB32135	Canada
ERR3277312	PRJEB32135	Canada
ERR3277313	PRJEB32135	Canada
ERR3277314	PRJEB32135	Canada
ERR3277315	PRJEB32135	Canada
ERR3277316	PRJEB32135	Canada
ERR3277317	PRJEB32135	Canada
ERR3277318	PRJEB32135	Canada
ERR3277319	PRJEB32135	Canada
ERR3277320	PRJEB32135	Canada
ERR3277321	PRJEB32135	Canada
ERR3277322	PRJEB32135	Canada
ERR3277323	PRJEB32135	Canada
ERR3277324	PRJEB32135	Canada
ERR3277325	PRJEB32135	Canada
ERR3277326	PRJEB32135	Canada
ERR3277327	PRJEB32135	Canada
ERR3277328	PRJEB32135	Canada
ERR3277329	PRJEB32135	Canada
ERR3277330	PRJEB32135	Canada
ERR3277331	PRJEB32135	Canada
ERR3277332	PRJEB32135	Canada
ERR3277333	PRJEB32135	Canada
ERR3277334	PRJEB32135	Canada
ERR3277335	PRJEB32135	Canada
ERR3277336	PRJEB32135	Canada
ERR3277337	PRJEB32135	Canada
ERR3277338	PRJEB32135	Canada
ERR3277339	PRJEB32135	Canada
ERR3277340	PRJEB32135	Canada
ERR3277341	PRJEB32135	Canada
ERR3277342	PRJEB32135	Canada
ERR3277343	PRJEB32135	Canada
ERR3277344	PRJEB32135	Canada
ERR3277345	PRJEB32135	Canada
ERR3277346	PRJEB32135	Canada
ERR3277347	PRJEB32135	Canada
ERR3277348	PRJEB32135	Canada
ERR3277349	PRJEB32135	Canada
ERR3277350	PRJEB32135	Canada
ERR3277351	PRJEB32135	Canada
ERR3277352	PRJEB32135	Canada
ERR3277353	PRJEB32135	Canada
ERR3277354	PRJEB32135	Canada
ERR3277355	PRJEB32135	Canada
ERR3277356	PRJEB32135	Canada
ERR3277357	PRJEB32135	Canada
ERR3277358	PRJEB32135	Canada
ERR3277359	PRJEB32135	Canada
ERR3277360	PRJEB32135	Canada
ERR3277361	PRJEB32135	Canada
ERR3277362	PRJEB32135	Canada
ERR3277363	PRJEB32135	Canada
ERR3277364	PRJEB32135	Canada
ERR3277365	PRJEB32135	Canada
ERR3277366	PRJEB32135	Canada
ERR3277367	PRJEB32135	Canada
ERR3277368	PRJEB32135	Canada
ERR3277369	PRJEB32135	Canada
ERR3277370	PRJEB32135	Canada
ERR3277371	PRJEB32135	Canada
ERR525700	PRJEB6456	Denmark
ERR525688	PRJEB6456	Denmark
ERR525689	PRJEB6456	Denmark
ERR525694	PRJEB6456	Denmark
ERR525701	PRJEB6456	Denmark
ERR525703	PRJEB6456	Denmark
ERR525709	PRJEB6456	Denmark
ERR525713	PRJEB6456	Denmark
ERR525717	PRJEB6456	Denmark
ERR525722	PRJEB6456	Denmark
ERR525726	PRJEB6456	Denmark
ERR525730	PRJEB6456	Denmark
ERR525734	PRJEB6456	Denmark
ERR525743	PRJEB6456	Denmark
ERR525738	PRJEB6456	Denmark
ERR525742	PRJEB6456	Denmark
ERR525747	PRJEB6456	Denmark
ERR525754	PRJEB6456	Denmark
ERR525760	PRJEB6456	Denmark
ERR525764	PRJEB6456	Denmark
ERR525768	PRJEB6456	Denmark
ERR525772	PRJEB6456	Denmark
ERR525776	PRJEB6456	Denmark
ERR525780	PRJEB6456	Denmark
ERR525784	PRJEB6456	Denmark
ERR525788	PRJEB6456	Denmark
ERR525792	PRJEB6456	Denmark
ERR525796	PRJEB6456	Denmark
ERR525800	PRJEB6456	Denmark
ERR525801	PRJEB6456	Denmark
ERR525806	PRJEB6456	Denmark
ERR525810	PRJEB6456	Denmark
ERR525816	PRJEB6456	Denmark
ERR525820	PRJEB6456	Denmark
ERR525824	PRJEB6456	Denmark
ERR525828	PRJEB6456	Denmark
ERR525832	PRJEB6456	Denmark
ERR525836	PRJEB6456	Denmark
ERR525840	PRJEB6456	Denmark
ERR525844	PRJEB6456	Denmark
ERR525848	PRJEB6456	Denmark
ERR525852	PRJEB6456	Denmark
ERR525856	PRJEB6456	Denmark
ERR525860	PRJEB6456	Denmark
ERR525864	PRJEB6456	Denmark
ERR525868	PRJEB6456	Denmark
ERR525872	PRJEB6456	Denmark
ERR525876	PRJEB6456	Denmark
ERR525880	PRJEB6456	Denmark
ERR525881	PRJEB6456	Denmark
ERR525886	PRJEB6456	Denmark
ERR525890	PRJEB6456	Denmark
ERR525896	PRJEB6456	Denmark
ERR525898	PRJEB6456	Denmark
ERR525904	PRJEB6456	Denmark
ERR525908	PRJEB6456	Denmark
ERR525912	PRJEB6456	Denmark
ERR525916	PRJEB6456	Denmark
ERR525920	PRJEB6456	Denmark
ERR525925	PRJEB6456	Denmark
ERR525924	PRJEB6456	Denmark
ERR525932	PRJEB6456	Denmark
ERR525936	PRJEB6456	Denmark
ERR525940	PRJEB6456	Denmark
ERR525944	PRJEB6456	Denmark
ERR525945	PRJEB6456	Denmark
ERR525950	PRJEB6456	Denmark
ERR525956	PRJEB6456	Denmark
ERR525960	PRJEB6456	Denmark
ERR525964	PRJEB6456	Denmark
ERR525968	PRJEB6456	Denmark
ERR525972	PRJEB6456	Denmark
ERR525976	PRJEB6456	Denmark
ERR525980	PRJEB6456	Denmark
ERR525984	PRJEB6456	Denmark
ERR525988	PRJEB6456	Denmark
ERR525992	PRJEB6456	Denmark
ERR525996	PRJEB6456	Denmark
ERR526000	PRJEB6456	Denmark
ERR526004	PRJEB6456	Denmark
ERR526008	PRJEB6456	Denmark
ERR526012	PRJEB6456	Denmark
ERR526016	PRJEB6456	Denmark
ERR526020	PRJEB6456	Denmark
ERR526024	PRJEB6456	Denmark
ERR526028	PRJEB6456	Denmark
ERR526032	PRJEB6456	Denmark
ERR526036	PRJEB6456	Denmark
ERR526040	PRJEB6456	Denmark
ERR526044	PRJEB6456	Denmark
ERR526048	PRJEB6456	Denmark
ERR526052	PRJEB6456	Denmark
ERR526068	PRJEB6456	Denmark
ERR526064	PRJEB6456	Denmark
ERR526070	PRJEB6456	Denmark
ERR526076	PRJEB6456	Denmark
ERR526080	PRJEB6456	Denmark
ERR526084	PRJEB6456	Denmark
ERR525721	PRJEB6456	Denmark
ERR525693	PRJEB6456	Denmark
ERR525690	PRJEB6456	Denmark
ERR525695	PRJEB6456	Denmark
ERR525702	PRJEB6456	Denmark
ERR525704	PRJEB6456	Denmark
ERR525710	PRJEB6456	Denmark
ERR525714	PRJEB6456	Denmark
ERR525718	PRJEB6456	Denmark
ERR525723	PRJEB6456	Denmark
ERR525727	PRJEB6456	Denmark
ERR525731	PRJEB6456	Denmark
ERR525735	PRJEB6456	Denmark
ERR525750	PRJEB6456	Denmark
ERR525739	PRJEB6456	Denmark
ERR525744	PRJEB6456	Denmark
ERR525748	PRJEB6456	Denmark
ERR525755	PRJEB6456	Denmark
ERR525761	PRJEB6456	Denmark
ERR525765	PRJEB6456	Denmark
ERR525769	PRJEB6456	Denmark
ERR525773	PRJEB6456	Denmark
ERR525777	PRJEB6456	Denmark
ERR525781	PRJEB6456	Denmark
ERR525785	PRJEB6456	Denmark
ERR525789	PRJEB6456	Denmark
ERR525793	PRJEB6456	Denmark
ERR525797	PRJEB6456	Denmark
ERR525805	PRJEB6456	Denmark
ERR525802	PRJEB6456	Denmark
ERR525807	PRJEB6456	Denmark
ERR525811	PRJEB6456	Denmark
ERR525817	PRJEB6456	Denmark
ERR525821	PRJEB6456	Denmark
ERR525825	PRJEB6456	Denmark
ERR525829	PRJEB6456	Denmark
ERR525833	PRJEB6456	Denmark
ERR525837	PRJEB6456	Denmark
ERR525841	PRJEB6456	Denmark
ERR525845	PRJEB6456	Denmark
ERR525849	PRJEB6456	Denmark
ERR525853	PRJEB6456	Denmark
ERR525857	PRJEB6456	Denmark
ERR525861	PRJEB6456	Denmark
ERR525865	PRJEB6456	Denmark
ERR525869	PRJEB6456	Denmark
ERR525873	PRJEB6456	Denmark
ERR525877	PRJEB6456	Denmark
ERR525885	PRJEB6456	Denmark
ERR525882	PRJEB6456	Denmark
ERR525887	PRJEB6456	Denmark
ERR525891	PRJEB6456	Denmark
ERR525897	PRJEB6456	Denmark
ERR525899	PRJEB6456	Denmark
ERR525905	PRJEB6456	Denmark
ERR525909	PRJEB6456	Denmark
ERR525913	PRJEB6456	Denmark
ERR525917	PRJEB6456	Denmark
ERR525921	PRJEB6456	Denmark
ERR525929	PRJEB6456	Denmark
ERR525926	PRJEB6456	Denmark
ERR525933	PRJEB6456	Denmark
ERR525937	PRJEB6456	Denmark
ERR525941	PRJEB6456	Denmark
ERR525949	PRJEB6456	Denmark
ERR525946	PRJEB6456	Denmark
ERR525951	PRJEB6456	Denmark
ERR525957	PRJEB6456	Denmark
ERR525961	PRJEB6456	Denmark
ERR525965	PRJEB6456	Denmark
ERR525969	PRJEB6456	Denmark
ERR525973	PRJEB6456	Denmark
ERR525977	PRJEB6456	Denmark
ERR525981	PRJEB6456	Denmark
ERR525985	PRJEB6456	Denmark
ERR525989	PRJEB6456	Denmark
ERR525993	PRJEB6456	Denmark
ERR525997	PRJEB6456	Denmark
ERR526001	PRJEB6456	Denmark
ERR526005	PRJEB6456	Denmark
ERR526009	PRJEB6456	Denmark
ERR526013	PRJEB6456	Denmark
ERR526017	PRJEB6456	Denmark
ERR526021	PRJEB6456	Denmark
ERR526025	PRJEB6456	Denmark
ERR526029	PRJEB6456	Denmark
ERR526033	PRJEB6456	Denmark
ERR526037	PRJEB6456	Denmark
ERR526041	PRJEB6456	Denmark
ERR526045	PRJEB6456	Denmark
ERR526049	PRJEB6456	Denmark
ERR526053	PRJEB6456	Denmark
ERR526069	PRJEB6456	Denmark
ERR526065	PRJEB6456	Denmark
ERR526071	PRJEB6456	Denmark
ERR526077	PRJEB6456	Denmark
ERR526081	PRJEB6456	Denmark
ERR526085	PRJEB6456	Denmark
ERR525758	PRJEB6456	Denmark
ERR526074	PRJEB6456	Denmark
ERR526086	PRJEB6456	Denmark
ERR525698	PRJEB6456	Denmark
ERR525707	PRJEB6456	Denmark
ERR525752	PRJEB6456	Denmark
ERR525814	PRJEB6456	Denmark
ERR525894	PRJEB6456	Denmark
ERR525902	PRJEB6456	Denmark
ERR525906	PRJEB6456	Denmark
ERR525910	PRJEB6456	Denmark
ERR525930	PRJEB6456	Denmark
ERR525954	PRJEB6456	Denmark
ERR526066	PRJEB6456	Denmark
ERR526072	PRJEB6456	Denmark
ERR526078	PRJEB6456	Denmark
ERR526082	PRJEB6456	Denmark
ERR525691	PRJEB6456	Denmark
ERR525696	PRJEB6456	Denmark
ERR525705	PRJEB6456	Denmark
ERR525711	PRJEB6456	Denmark
ERR525715	PRJEB6456	Denmark
ERR525719	PRJEB6456	Denmark
ERR525724	PRJEB6456	Denmark
ERR525728	PRJEB6456	Denmark
ERR525732	PRJEB6456	Denmark
ERR525736	PRJEB6456	Denmark
ERR525740	PRJEB6456	Denmark
ERR525745	PRJEB6456	Denmark
ERR525749	PRJEB6456	Denmark
ERR525756	PRJEB6456	Denmark
ERR525762	PRJEB6456	Denmark
ERR525766	PRJEB6456	Denmark
ERR525770	PRJEB6456	Denmark
ERR525774	PRJEB6456	Denmark
ERR525778	PRJEB6456	Denmark
ERR525782	PRJEB6456	Denmark
ERR525786	PRJEB6456	Denmark
ERR525790	PRJEB6456	Denmark
ERR525794	PRJEB6456	Denmark
ERR525798	PRJEB6456	Denmark
ERR525803	PRJEB6456	Denmark
ERR525808	PRJEB6456	Denmark
ERR525812	PRJEB6456	Denmark
ERR525818	PRJEB6456	Denmark
ERR525822	PRJEB6456	Denmark
ERR525826	PRJEB6456	Denmark
ERR525830	PRJEB6456	Denmark
ERR525834	PRJEB6456	Denmark
ERR525838	PRJEB6456	Denmark
ERR525842	PRJEB6456	Denmark
ERR525846	PRJEB6456	Denmark
ERR525850	PRJEB6456	Denmark
ERR525854	PRJEB6456	Denmark
ERR525858	PRJEB6456	Denmark
ERR525862	PRJEB6456	Denmark
ERR525866	PRJEB6456	Denmark
ERR525870	PRJEB6456	Denmark
ERR525874	PRJEB6456	Denmark
ERR525878	PRJEB6456	Denmark
ERR525883	PRJEB6456	Denmark
ERR525888	PRJEB6456	Denmark
ERR525892	PRJEB6456	Denmark
ERR525900	PRJEB6456	Denmark
ERR525914	PRJEB6456	Denmark
ERR525918	PRJEB6456	Denmark
ERR525922	PRJEB6456	Denmark
ERR525927	PRJEB6456	Denmark
ERR525934	PRJEB6456	Denmark
ERR525938	PRJEB6456	Denmark
ERR525942	PRJEB6456	Denmark
ERR525947	PRJEB6456	Denmark
ERR525952	PRJEB6456	Denmark
ERR525958	PRJEB6456	Denmark
ERR525962	PRJEB6456	Denmark
ERR525966	PRJEB6456	Denmark
ERR525970	PRJEB6456	Denmark
ERR525974	PRJEB6456	Denmark
ERR525978	PRJEB6456	Denmark
ERR525982	PRJEB6456	Denmark
ERR525986	PRJEB6456	Denmark
ERR525990	PRJEB6456	Denmark
ERR525994	PRJEB6456	Denmark
ERR525998	PRJEB6456	Denmark
ERR526002	PRJEB6456	Denmark
ERR526006	PRJEB6456	Denmark
ERR526010	PRJEB6456	Denmark
ERR526014	PRJEB6456	Denmark
ERR526018	PRJEB6456	Denmark
ERR526022	PRJEB6456	Denmark
ERR526026	PRJEB6456	Denmark
ERR526030	PRJEB6456	Denmark
ERR526034	PRJEB6456	Denmark
ERR526038	PRJEB6456	Denmark
ERR526042	PRJEB6456	Denmark
ERR526046	PRJEB6456	Denmark
ERR526050	PRJEB6456	Denmark
ERR526054	PRJEB6456	Denmark
ERR525759	PRJEB6456	Denmark
ERR525699	PRJEB6456	Denmark
ERR525692	PRJEB6456	Denmark
ERR525697	PRJEB6456	Denmark
ERR525708	PRJEB6456	Denmark
ERR525706	PRJEB6456	Denmark
ERR525712	PRJEB6456	Denmark
ERR525716	PRJEB6456	Denmark
ERR525720	PRJEB6456	Denmark
ERR525725	PRJEB6456	Denmark
ERR525729	PRJEB6456	Denmark
ERR525733	PRJEB6456	Denmark
ERR525737	PRJEB6456	Denmark
ERR525753	PRJEB6456	Denmark
ERR525741	PRJEB6456	Denmark
ERR525746	PRJEB6456	Denmark
ERR525751	PRJEB6456	Denmark
ERR525757	PRJEB6456	Denmark
ERR525763	PRJEB6456	Denmark
ERR525767	PRJEB6456	Denmark
ERR525771	PRJEB6456	Denmark
ERR525775	PRJEB6456	Denmark
ERR525779	PRJEB6456	Denmark
ERR525783	PRJEB6456	Denmark
ERR525787	PRJEB6456	Denmark
ERR525791	PRJEB6456	Denmark
ERR525795	PRJEB6456	Denmark
ERR525799	PRJEB6456	Denmark
ERR525815	PRJEB6456	Denmark
ERR525804	PRJEB6456	Denmark
ERR525809	PRJEB6456	Denmark
ERR525813	PRJEB6456	Denmark
ERR525819	PRJEB6456	Denmark
ERR525823	PRJEB6456	Denmark
ERR525827	PRJEB6456	Denmark
ERR525831	PRJEB6456	Denmark
ERR525835	PRJEB6456	Denmark
ERR525839	PRJEB6456	Denmark
ERR525843	PRJEB6456	Denmark
ERR525847	PRJEB6456	Denmark
ERR525851	PRJEB6456	Denmark
ERR525855	PRJEB6456	Denmark
ERR525859	PRJEB6456	Denmark
ERR525863	PRJEB6456	Denmark
ERR525867	PRJEB6456	Denmark
ERR525871	PRJEB6456	Denmark
ERR525875	PRJEB6456	Denmark
ERR525879	PRJEB6456	Denmark
ERR525895	PRJEB6456	Denmark
ERR525884	PRJEB6456	Denmark
ERR525889	PRJEB6456	Denmark
ERR525893	PRJEB6456	Denmark
ERR525903	PRJEB6456	Denmark
ERR525901	PRJEB6456	Denmark
ERR525907	PRJEB6456	Denmark
ERR525911	PRJEB6456	Denmark
ERR525915	PRJEB6456	Denmark
ERR525919	PRJEB6456	Denmark
ERR525923	PRJEB6456	Denmark
ERR525931	PRJEB6456	Denmark
ERR525928	PRJEB6456	Denmark
ERR525935	PRJEB6456	Denmark
ERR525939	PRJEB6456	Denmark
ERR525943	PRJEB6456	Denmark
ERR525955	PRJEB6456	Denmark
ERR525948	PRJEB6456	Denmark
ERR525953	PRJEB6456	Denmark
ERR525959	PRJEB6456	Denmark
ERR525963	PRJEB6456	Denmark
ERR525967	PRJEB6456	Denmark
ERR525971	PRJEB6456	Denmark
ERR525975	PRJEB6456	Denmark
ERR525979	PRJEB6456	Denmark
ERR525983	PRJEB6456	Denmark
ERR525987	PRJEB6456	Denmark
ERR525991	PRJEB6456	Denmark
ERR525995	PRJEB6456	Denmark
ERR525999	PRJEB6456	Denmark
ERR526003	PRJEB6456	Denmark
ERR526007	PRJEB6456	Denmark
ERR526011	PRJEB6456	Denmark
ERR526015	PRJEB6456	Denmark
ERR526019	PRJEB6456	Denmark
ERR526023	PRJEB6456	Denmark
ERR526027	PRJEB6456	Denmark
ERR526031	PRJEB6456	Denmark
ERR526035	PRJEB6456	Denmark
ERR526039	PRJEB6456	Denmark
ERR526043	PRJEB6456	Denmark
ERR526047	PRJEB6456	Denmark
ERR526051	PRJEB6456	Denmark
ERR526055	PRJEB6456	Denmark
ERR526075	PRJEB6456	Denmark
ERR526067	PRJEB6456	Denmark
ERR526073	PRJEB6456	Denmark
ERR526079	PRJEB6456	Denmark
ERR526083	PRJEB6456	Denmark
ERR526087	PRJEB6456	Denmark
SRR5723796	PRJNA384716	Finland
SRR5723797	PRJNA384716	Finland
SRR5723798	PRJNA384716	Finland
SRR5723799	PRJNA384716	Finland
SRR5723800	PRJNA384716	Finland
SRR5723801	PRJNA384716	Finland
SRR5723804	PRJNA384716	Finland
SRR5723805	PRJNA384716	Finland
SRR5723806	PRJNA384716	Finland
SRR5723807	PRJNA384716	Finland
SRR5723808	PRJNA384716	Finland
SRR5723809	PRJNA384716	Finland
SRR5723810	PRJNA384716	Finland
SRR5723811	PRJNA384716	Finland
SRR5723812	PRJNA384716	Finland
SRR5723813	PRJNA384716	Finland
SRR5723818	PRJNA384716	Finland
SRR5723819	PRJNA384716	Finland
SRR5723820	PRJNA384716	Finland
SRR5723821	PRJNA384716	Finland
SRR5723822	PRJNA384716	Finland
SRR5723823	PRJNA384716	Finland
SRR5723826	PRJNA384716	Finland
SRR5723827	PRJNA384716	Finland
SRR5723828	PRJNA384716	Finland
SRR5723829	PRJNA384716	Finland
SRR5723832	PRJNA384716	Finland
SRR5723833	PRJNA384716	Finland
SRR5723836	PRJNA384716	Finland
SRR5723837	PRJNA384716	Finland
SRR5723838	PRJNA384716	Finland
SRR5723839	PRJNA384716	Finland
SRR5723842	PRJNA384716	Finland
SRR5723843	PRJNA384716	Finland
SRR5723846	PRJNA384716	Finland
SRR5723847	PRJNA384716	Finland
SRR5723848	PRJNA384716	Finland
SRR5723849	PRJNA384716	Finland
SRR5723854	PRJNA384716	Finland
SRR5723855	PRJNA384716	Finland
SRR5723856	PRJNA384716	Finland
SRR5723857	PRJNA384716	Finland
SRR5723858	PRJNA384716	Finland
SRR5723859	PRJNA384716	Finland
SRR5723862	PRJNA384716	Finland
SRR5723863	PRJNA384716	Finland
SRR5723864	PRJNA384716	Finland
SRR5723865	PRJNA384716	Finland
SRR5723866	PRJNA384716	Finland
SRR5723867	PRJNA384716	Finland
SRR5723870	PRJNA384716	Finland
SRR5723871	PRJNA384716	Finland
SRR5723872	PRJNA384716	Finland
SRR5723873	PRJNA384716	Finland
SRR5723874	PRJNA384716	Finland
SRR5723875	PRJNA384716	Finland
SRR5723876	PRJNA384716	Finland
SRR5723877	PRJNA384716	Finland
SRR5723884	PRJNA384716	Finland
SRR5723885	PRJNA384716	Finland
SRR5723886	PRJNA384716	Finland
SRR5723887	PRJNA384716	Finland
SRR5723890	PRJNA384716	Finland
SRR5723891	PRJNA384716	Finland
SRR7217523	PRJNA473126	USA
SRR7217524	PRJNA473126	USA
SRR7217526	PRJNA473126	USA
SRR7217527	PRJNA473126	USA
SRR7217865	PRJNA473126	USA
SRR7217868	PRJNA473126	USA
SRR7217528	PRJNA473126	USA
SRR7217529	PRJNA473126	USA
SRR7217530	PRJNA473126	USA
SRR7217531	PRJNA473126	USA
SRR7217532	PRJNA473126	USA
SRR7217533	PRJNA473126	USA
SRR7217718	PRJNA473126	USA
SRR7217511	PRJNA473126	USA
SRR7217512	PRJNA473126	USA
SRR7217585	PRJNA473126	USA
SRR7217586	PRJNA473126	USA
SRR7217587	PRJNA473126	USA
SRR7217588	PRJNA473126	USA
SRR7217592	PRJNA473126	USA
SRR7217593	PRJNA473126	USA
SRR7217495	PRJNA473126	USA
SRR7217496	PRJNA473126	USA
SRR7217506	PRJNA473126	USA
SRR7217507	PRJNA473126	USA
SRR7217508	PRJNA473126	USA
SRR7217510	PRJNA473126	USA
SRR7217522	PRJNA473126	USA
SRR7217661	PRJNA473126	USA
SRR7217785	PRJNA473126	USA
SRR7217687	PRJNA473126	USA
SRR7217689	PRJNA473126	USA
SRR7217690	PRJNA473126	USA
SRR7217698	PRJNA473126	USA
SRR7217693	PRJNA473126	USA
SRR7217696	PRJNA473126	USA
SRR7217697	PRJNA473126	USA
SRR7217699	PRJNA473126	USA
SRR7217700	PRJNA473126	USA
SRR7217497	PRJNA473126	USA
SRR7217498	PRJNA473126	USA
SRR7217499	PRJNA473126	USA
SRR7217500	PRJNA473126	USA
SRR7217501	PRJNA473126	USA
SRR7217502	PRJNA473126	USA
SRR7217503	PRJNA473126	USA
SRR7217504	PRJNA473126	USA
SRR7217509	PRJNA473126	USA
SRR7217505	PRJNA473126	USA
SRR7217889	PRJNA473126	USA
SRR7217890	PRJNA473126	USA
SRR7217891	PRJNA473126	USA
SRR7217892	PRJNA473126	USA
SRR7217893	PRJNA473126	USA
SRR7217894	PRJNA473126	USA
SRR7217895	PRJNA473126	USA
SRR7217830	PRJNA473126	USA
SRR7217833	PRJNA473126	USA
SRR7217836	PRJNA473126	USA
SRR7217913	PRJNA473126	USA
SRR7217914	PRJNA473126	USA
SRR7217915	PRJNA473126	USA
SRR7217917	PRJNA473126	USA
SRR7217477	PRJNA473126	USA
SRR7217589	PRJNA473126	USA
SRR7217590	PRJNA473126	USA
SRR7217591	PRJNA473126	USA
SRR7217594	PRJNA473126	USA
SRR7217912	PRJNA473126	USA
SRR7217916	PRJNA473126	USA
SRR7217918	PRJNA473126	USA
SRR7217919	PRJNA473126	USA
SRR7217920	PRJNA473126	USA
SRR7217552	PRJNA473126	USA
SRR7217567	PRJNA473126	USA
SRR7217568	PRJNA473126	USA
SRR7217767	PRJNA473126	USA
SRR7217896	PRJNA473126	USA
SRR7217897	PRJNA473126	USA
SRR7217898	PRJNA473126	USA
SRR7217899	PRJNA473126	USA
SRR7217900	PRJNA473126	USA
SRR7217901	PRJNA473126	USA
SRR7217903	PRJNA473126	USA
SRR7217879	PRJNA473126	USA
SRR7217880	PRJNA473126	USA
SRR7217881	PRJNA473126	USA
SRR7217882	PRJNA473126	USA
SRR7217883	PRJNA473126	USA
SRR7217884	PRJNA473126	USA
SRR7217885	PRJNA473126	USA
SRR7217886	PRJNA473126	USA
SRR7217887	PRJNA473126	USA
SRR7217709	PRJNA473126	USA
SRR7217813	PRJNA473126	USA
SRR7217814	PRJNA473126	USA
SRR7217815	PRJNA473126	USA
SRR7217816	PRJNA473126	USA
SRR7217817	PRJNA473126	USA
SRR7217818	PRJNA473126	USA
SRR7217820	PRJNA473126	USA
SRR7217821	PRJNA473126	USA
SRR7217822	PRJNA473126	USA
SRR7217701	PRJNA473126	USA
SRR7217712	PRJNA473126	USA
SRR7217713	PRJNA473126	USA
SRR7217714	PRJNA473126	USA
SRR7217715	PRJNA473126	USA
SRR7217716	PRJNA473126	USA
SRR7217735	PRJNA473126	USA
SRR7217737	PRJNA473126	USA
SRR7217776	PRJNA473126	USA
SRR7217779	PRJNA473126	USA
SRR7217781	PRJNA473126	USA
SRR7217782	PRJNA473126	USA
SRR7217783	PRJNA473126	USA
SRR7217788	PRJNA473126	USA
SRR7217671	PRJNA473126	USA
SRR7217675	PRJNA473126	USA
SRR7217676	PRJNA473126	USA
SRR7217677	PRJNA473126	USA
SRR7217680	PRJNA473126	USA
SRR7217784	PRJNA473126	USA
SRR7217582	PRJNA473126	USA
SRR7217672	PRJNA473126	USA
SRR7217673	PRJNA473126	USA
SRR7217674	PRJNA473126	USA
SRR7217678	PRJNA473126	USA
SRR7217679	PRJNA473126	USA
SRR7217717	PRJNA473126	USA
SRR7217719	PRJNA473126	USA
SRR7217720	PRJNA473126	USA
SRR7217721	PRJNA473126	USA
SRR7217723	PRJNA473126	USA
SRR7217724	PRJNA473126	USA
SRR7217722	PRJNA473126	USA
SRR7217725	PRJNA473126	USA
SRR7217726	PRJNA473126	USA
SRR7217825	PRJNA473126	USA
SRR7217826	PRJNA473126	USA
SRR7217827	PRJNA473126	USA
SRR7217828	PRJNA473126	USA
SRR7217829	PRJNA473126	USA
SRR7217831	PRJNA473126	USA
SRR7217832	PRJNA473126	USA
SRR7217759	PRJNA473126	USA
SRR7217760	PRJNA473126	USA
SRR7217870	PRJNA473126	USA
SRR7217877	PRJNA473126	USA
SRR7217878	PRJNA473126	USA
SRR7217757	PRJNA473126	USA
SRR7217758	PRJNA473126	USA
SRR7217762	PRJNA473126	USA
SRR7217763	PRJNA473126	USA
SRR7217616	PRJNA473126	USA
SRR7217617	PRJNA473126	USA
SRR7217618	PRJNA473126	USA
SRR7217619	PRJNA473126	USA
SRR7217620	PRJNA473126	USA
SRR7217621	PRJNA473126	USA
SRR7217622	PRJNA473126	USA
SRR7217615	PRJNA473126	USA
SRR7217623	PRJNA473126	USA
SRR7217626	PRJNA473126	USA
SRR7217794	PRJNA473126	USA
SRR7217795	PRJNA473126	USA
SRR7217544	PRJNA473126	USA
SRR7217545	PRJNA473126	USA
SRR7217547	PRJNA473126	USA
SRR7217548	PRJNA473126	USA
SRR7217550	PRJNA473126	USA
SRR7217551	PRJNA473126	USA
SRR7217888	PRJNA473126	USA
SRR7217546	PRJNA473126	USA
SRR7217549	PRJNA473126	USA
SRR7217553	PRJNA473126	USA
SRR7217557	PRJNA473126	USA
SRR7217819	PRJNA473126	USA
SRR7217645	PRJNA473126	USA
SRR7217646	PRJNA473126	USA
SRR7217647	PRJNA473126	USA
SRR7217649	PRJNA473126	USA
SRR7217711	PRJNA473126	USA
SRR7217648	PRJNA473126	USA
SRR7217650	PRJNA473126	USA
SRR7217651	PRJNA473126	USA
SRR7217652	PRJNA473126	USA
SRR7217653	PRJNA473126	USA
SRR7217657	PRJNA473126	USA
SRR7217569	PRJNA473126	USA
SRR7217570	PRJNA473126	USA
SRR7217571	PRJNA473126	USA
SRR7217573	PRJNA473126	USA
SRR7217574	PRJNA473126	USA
SRR7217575	PRJNA473126	USA
SRR7217576	PRJNA473126	USA
SRR7217855	PRJNA473126	USA
SRR7217566	PRJNA473126	USA
SRR7217702	PRJNA473126	USA
SRR7217703	PRJNA473126	USA
SRR7217704	PRJNA473126	USA
SRR7217705	PRJNA473126	USA
SRR7217708	PRJNA473126	USA
SRR7217866	PRJNA473126	USA
SRR7217867	PRJNA473126	USA
SRR7217476	PRJNA473126	USA
SRR7217479	PRJNA473126	USA
SRR7217480	PRJNA473126	USA
SRR7217605	PRJNA473126	USA
SRR7217606	PRJNA473126	USA
SRR7217608	PRJNA473126	USA
SRR7217609	PRJNA473126	USA
SRR7217611	PRJNA473126	USA
SRR7217612	PRJNA473126	USA
SRR7217613	PRJNA473126	USA
SRR7217614	PRJNA473126	USA
SRR7217478	PRJNA473126	USA
SRR7217481	PRJNA473126	USA
SRR7217482	PRJNA473126	USA
SRR7217483	PRJNA473126	USA
SRR7217485	PRJNA473126	USA
SRR7217806	PRJNA473126	USA
SRR7217921	PRJNA473126	USA
SRR7217922	PRJNA473126	USA
SRR7217654	PRJNA473126	USA
SRR7217656	PRJNA473126	USA
SRR7217658	PRJNA473126	USA
SRR7217662	PRJNA473126	USA
SRR7217809	PRJNA473126	USA
SRR7217812	PRJNA473126	USA
SRR7217538	PRJNA473126	USA
SRR7217541	PRJNA473126	USA
SRR7217655	PRJNA473126	USA
SRR7217823	PRJNA473126	USA
SRR7217824	PRJNA473126	USA
SRR7217554	PRJNA473126	USA
SRR7217753	PRJNA473126	USA
SRR7217902	PRJNA473126	USA
SRR7217904	PRJNA473126	USA
SRR7217905	PRJNA473126	USA
SRR7217906	PRJNA473126	USA
SRR7217907	PRJNA473126	USA
SRR7217908	PRJNA473126	USA
SRR7217909	PRJNA473126	USA
SRR7217745	PRJNA473126	USA
SRR7217746	PRJNA473126	USA
SRR7217747	PRJNA473126	USA
SRR7217749	PRJNA473126	USA
SRR7217750	PRJNA473126	USA
SRR7217751	PRJNA473126	USA
SRR7217752	PRJNA473126	USA
SRR7217756	PRJNA473126	USA
SRR7217738	PRJNA473126	USA
SRR7217739	PRJNA473126	USA
SRR7217741	PRJNA473126	USA
SRR7217742	PRJNA473126	USA
SRR7217807	PRJNA473126	USA
SRR7217808	PRJNA473126	USA
SRR7217810	PRJNA473126	USA
SRR7217811	PRJNA473126	USA
SRR7217846	PRJNA473126	USA
SRR7217847	PRJNA473126	USA
SRR7217848	PRJNA473126	USA
SRR7217845	PRJNA473126	USA
SRR7217849	PRJNA473126	USA
SRR7217850	PRJNA473126	USA
SRR7217851	PRJNA473126	USA
SRR7217852	PRJNA473126	USA
SRR7217853	PRJNA473126	USA
SRR7217854	PRJNA473126	USA
SRR7217563	PRJNA473126	USA
SRR7217564	PRJNA473126	USA
SRR7217565	PRJNA473126	USA
SRR7217691	PRJNA473126	USA
SRR7217692	PRJNA473126	USA
SRR7217694	PRJNA473126	USA
SRR7217695	PRJNA473126	USA
SRR7217521	PRJNA473126	USA
SRR7217555	PRJNA473126	USA
SRR7217556	PRJNA473126	USA
SRR7217558	PRJNA473126	USA
SRR7217559	PRJNA473126	USA
SRR7217560	PRJNA473126	USA
SRR7217561	PRJNA473126	USA
SRR7217562	PRJNA473126	USA
SRR7217641	PRJNA473126	USA
SRR7217642	PRJNA473126	USA
SRR7217643	PRJNA473126	USA
SRR7217644	PRJNA473126	USA
SRR7217754	PRJNA473126	USA
SRR7217755	PRJNA473126	USA
SRR7217761	PRJNA473126	USA
SRR7217764	PRJNA473126	USA
SRR7217607	PRJNA473126	USA
SRR7217610	PRJNA473126	USA
SRR7217635	PRJNA473126	USA
SRR7217636	PRJNA473126	USA
SRR7217637	PRJNA473126	USA
SRR7217638	PRJNA473126	USA
SRR7217639	PRJNA473126	USA
SRR7217640	PRJNA473126	USA
SRR7217706	PRJNA473126	USA
SRR7217707	PRJNA473126	USA
SRR7217710	PRJNA473126	USA
SRR7217730	PRJNA473126	USA
SRR7217768	PRJNA473126	USA
SRR7217769	PRJNA473126	USA
SRR7217772	PRJNA473126	USA
SRR7217766	PRJNA473126	USA
SRR7217770	PRJNA473126	USA
SRR7217771	PRJNA473126	USA
SRR7217773	PRJNA473126	USA
SRR7217774	PRJNA473126	USA
SRR7217775	PRJNA473126	USA
SRR7217484	PRJNA473126	USA
SRR7217486	PRJNA473126	USA
SRR7217487	PRJNA473126	USA
SRR7217488	PRJNA473126	USA
SRR7217489	PRJNA473126	USA
SRR7217490	PRJNA473126	USA
SRR7217491	PRJNA473126	USA
SRR7217492	PRJNA473126	USA
SRR7217493	PRJNA473126	USA
SRR7217494	PRJNA473126	USA
SRR7217777	PRJNA473126	USA
SRR7217778	PRJNA473126	USA
SRR7217780	PRJNA473126	USA
SRR7217786	PRJNA473126	USA
SRR7217787	PRJNA473126	USA
SRR7217789	PRJNA473126	USA
SRR7217790	PRJNA473126	USA
SRR7217791	PRJNA473126	USA
SRR7217792	PRJNA473126	USA
SRR7217793	PRJNA473126	USA
SRR7217796	PRJNA473126	USA
SRR7217857	PRJNA473126	USA
SRR7217858	PRJNA473126	USA
SRR7217859	PRJNA473126	USA
SRR7217860	PRJNA473126	USA
SRR7217861	PRJNA473126	USA
SRR7217862	PRJNA473126	USA
SRR7217863	PRJNA473126	USA
SRR7217864	PRJNA473126	USA
SRR7217595	PRJNA473126	USA
SRR7217596	PRJNA473126	USA
SRR7217601	PRJNA473126	USA
SRR7217603	PRJNA473126	USA
SRR7217604	PRJNA473126	USA
SRR7217729	PRJNA473126	USA
SRR7217731	PRJNA473126	USA
SRR7217732	PRJNA473126	USA
SRR7217733	PRJNA473126	USA
SRR7217734	PRJNA473126	USA
SRR7217765	PRJNA473126	USA
SRR7217624	PRJNA473126	USA
SRR7217625	PRJNA473126	USA
SRR7217627	PRJNA473126	USA
SRR7217628	PRJNA473126	USA
SRR7217629	PRJNA473126	USA
SRR7217630	PRJNA473126	USA
SRR7217631	PRJNA473126	USA
SRR7217632	PRJNA473126	USA
SRR7217748	PRJNA473126	USA
SRR7217597	PRJNA473126	USA
SRR7217598	PRJNA473126	USA
SRR7217599	PRJNA473126	USA
SRR7217600	PRJNA473126	USA
SRR7217602	PRJNA473126	USA
SRR7217633	PRJNA473126	USA
SRR7217634	PRJNA473126	USA
SRR7217513	PRJNA473126	USA
SRR7217514	PRJNA473126	USA
SRR7217515	PRJNA473126	USA
SRR7217516	PRJNA473126	USA
SRR7217517	PRJNA473126	USA
SRR7217518	PRJNA473126	USA
SRR7217519	PRJNA473126	USA
SRR7217520	PRJNA473126	USA
SRR7217525	PRJNA473126	USA
SRR7217668	PRJNA473126	USA
SRR7217659	PRJNA473126	USA
SRR7217660	PRJNA473126	USA
SRR7217663	PRJNA473126	USA
SRR7217664	PRJNA473126	USA
SRR7217665	PRJNA473126	USA
SRR7217666	PRJNA473126	USA
SRR7217667	PRJNA473126	USA
SRR7217669	PRJNA473126	USA
SRR7217670	PRJNA473126	USA
SRR7217743	PRJNA473126	USA
SRR7217744	PRJNA473126	USA
SRR7217798	PRJNA473126	USA
SRR7217799	PRJNA473126	USA
SRR7217800	PRJNA473126	USA
SRR7217801	PRJNA473126	USA
SRR7217802	PRJNA473126	USA
SRR7217803	PRJNA473126	USA
SRR7217804	PRJNA473126	USA
SRR7217805	PRJNA473126	USA
SRR7217681	PRJNA473126	USA
SRR7217682	PRJNA473126	USA
SRR7217683	PRJNA473126	USA
SRR7217684	PRJNA473126	USA
SRR7217685	PRJNA473126	USA
SRR7217686	PRJNA473126	USA
SRR7217688	PRJNA473126	USA
SRR7217797	PRJNA473126	USA
SRR7217727	PRJNA473126	USA
SRR7217728	PRJNA473126	USA
SRR7217736	PRJNA473126	USA
SRR7217740	PRJNA473126	USA
SRR7217837	PRJNA473126	USA
SRR7217838	PRJNA473126	USA
SRR7217834	PRJNA473126	USA
SRR7217835	PRJNA473126	USA
SRR7217839	PRJNA473126	USA
SRR7217840	PRJNA473126	USA
SRR7217841	PRJNA473126	USA
SRR7217842	PRJNA473126	USA
SRR7217843	PRJNA473126	USA
SRR7217844	PRJNA473126	USA
SRR7217572	PRJNA473126	USA
SRR7217577	PRJNA473126	USA
SRR7217578	PRJNA473126	USA
SRR7217579	PRJNA473126	USA
SRR7217580	PRJNA473126	USA
SRR7217581	PRJNA473126	USA
SRR7217583	PRJNA473126	USA
SRR7217584	PRJNA473126	USA
SRR7217856	PRJNA473126	USA
SRR7217910	PRJNA473126	USA
SRR7217911	PRJNA473126	USA
SRR7217534	PRJNA473126	USA
SRR7217535	PRJNA473126	USA
SRR7217536	PRJNA473126	USA
SRR7217537	PRJNA473126	USA
SRR7217539	PRJNA473126	USA
SRR7217540	PRJNA473126	USA
SRR7217543	PRJNA473126	USA
SRR7217542	PRJNA473126	USA
SRR7217869	PRJNA473126	USA
SRR7217871	PRJNA473126	USA
SRR7217872	PRJNA473126	USA
SRR7217873	PRJNA473126	USA
SRR7217874	PRJNA473126	USA
SRR7217875	PRJNA473126	USA
SRR7217876	PRJNA473126	USA
SRR4305031	PRJNA290380	Russia
SRR4305032	PRJNA290380	Russia
SRR4305033	PRJNA290380	Russia
SRR4305034	PRJNA290380	Estonia
SRR4305035	PRJNA290380	Estonia
SRR4305036	PRJNA290380	Estonia
SRR4305037	PRJNA290380	Estonia
SRR4305038	PRJNA290380	Estonia
SRR4305039	PRJNA290380	Estonia
SRR4305040	PRJNA290380	Estonia
SRR4305041	PRJNA290380	Estonia
SRR4305042	PRJNA290380	Estonia
SRR4305043	PRJNA290380	Estonia
SRR4305044	PRJNA290380	Russia
SRR4305045	PRJNA290380	Estonia
SRR4305046	PRJNA290380	Estonia
SRR4305047	PRJNA290380	Estonia
SRR4305048	PRJNA290380	Estonia
SRR4305049	PRJNA290380	Finland
SRR4305050	PRJNA290380	Finland
SRR4305051	PRJNA290380	Finland
SRR4305052	PRJNA290380	Finland
SRR4305053	PRJNA290380	Finland
SRR4305054	PRJNA290380	Finland
SRR4305055	PRJNA290380	Russia
SRR4305056	PRJNA290380	Finland
SRR4305057	PRJNA290380	Estonia
SRR4305058	PRJNA290380	Estonia
SRR4305059	PRJNA290380	Estonia
SRR4305060	PRJNA290380	Estonia
SRR4305061	PRJNA290380	Finland
SRR4305062	PRJNA290380	Finland
SRR4305063	PRJNA290380	Finland
SRR4305064	PRJNA290380	Finland
SRR4305065	PRJNA290380	Finland
SRR4305066	PRJNA290380	Russia
SRR4305067	PRJNA290380	Russia
SRR4305068	PRJNA290380	Russia
SRR4305069	PRJNA290380	Russia
SRR4305070	PRJNA290380	Russia
SRR4305071	PRJNA290380	Russia
SRR4305072	PRJNA290380	Russia
SRR4305073	PRJNA290380	Russia
SRR4305074	PRJNA290380	Russia
SRR4305075	PRJNA290380	Russia
SRR4305076	PRJNA290380	Russia
SRR4305077	PRJNA290380	Russia
SRR4305078	PRJNA290380	Russia
SRR4305079	PRJNA290380	Russia
SRR4305080	PRJNA290380	Russia
SRR4305081	PRJNA290380	Russia
SRR4305082	PRJNA290380	Russia
SRR4305083	PRJNA290380	Estonia
SRR4305084	PRJNA290380	Estonia
SRR4305085	PRJNA290380	Estonia
SRR4305086	PRJNA290380	Estonia
SRR4305087	PRJNA290380	Russia
SRR4305088	PRJNA290380	Russia
SRR4305089	PRJNA290380	Russia
SRR4305090	PRJNA290380	Russia
SRR4305091	PRJNA290380	Russia
SRR4305092	PRJNA290380	Russia
SRR4305093	PRJNA290380	Russia
SRR4305094	PRJNA290380	Russia
SRR4305095	PRJNA290380	Russia
SRR4305096	PRJNA290380	Russia
SRR4305097	PRJNA290380	Russia
SRR4305098	PRJNA290380	Russia
SRR4305099	PRJNA290380	Russia
SRR4305100	PRJNA290380	Russia
SRR4305101	PRJNA290380	Finland
SRR4305102	PRJNA290380	Finland
SRR4305103	PRJNA290380	Finland
SRR4305104	PRJNA290380	Estonia
SRR4305105	PRJNA290380	Estonia
SRR4305106	PRJNA290380	Estonia
SRR4305107	PRJNA290380	Finland
SRR4305108	PRJNA290380	Finland
SRR4305109	PRJNA290380	Finland
SRR4305110	PRJNA290380	Russia
SRR4305111	PRJNA290380	Finland
SRR4305112	PRJNA290380	Finland
SRR4305113	PRJNA290380	Finland
SRR4305114	PRJNA290380	Finland
SRR4305115	PRJNA290380	Finland
SRR4305116	PRJNA290380	Finland
SRR4305117	PRJNA290380	Finland
SRR4305118	PRJNA290380	Finland
SRR4305119	PRJNA290380	Estonia
SRR4305120	PRJNA290380	Estonia
SRR4305121	PRJNA290380	Estonia
SRR4305122	PRJNA290380	Estonia
SRR4305123	PRJNA290380	Estonia
SRR4305124	PRJNA290380	Estonia
SRR4305125	PRJNA290380	Estonia
SRR4305126	PRJNA290380	Estonia
SRR4305127	PRJNA290380	Finland
SRR4305128	PRJNA290380	Finland
SRR4305129	PRJNA290380	Finland
SRR4305130	PRJNA290380	Finland
SRR4305131	PRJNA290380	Estonia
SRR4305132	PRJNA290380	Estonia
SRR4305133	PRJNA290380	Estonia
SRR4305134	PRJNA290380	Finland
SRR4305135	PRJNA290380	Finland
SRR4305136	PRJNA290380	Finland
SRR4305137	PRJNA290380	Finland
SRR4305138	PRJNA290380	Finland
SRR4305139	PRJNA290380	Finland
SRR4305140	PRJNA290380	Finland
SRR4305141	PRJNA290380	Finland
SRR4305142	PRJNA290380	Finland
SRR4305143	PRJNA290380	Russia
SRR4305144	PRJNA290380	Estonia
SRR4305145	PRJNA290380	Finland
SRR4305146	PRJNA290380	Estonia
SRR4305147	PRJNA290380	Finland
SRR4305148	PRJNA290380	Finland
SRR4305149	PRJNA290380	Finland
SRR4305150	PRJNA290380	Estonia
SRR4305151	PRJNA290380	Finland
SRR4305152	PRJNA290380	Finland
SRR4305153	PRJNA290380	Finland
SRR4305154	PRJNA290380	Finland
SRR4305155	PRJNA290380	Estonia
SRR4305156	PRJNA290380	Finland
SRR4305157	PRJNA290380	Finland
SRR4305158	PRJNA290380	Estonia
SRR4305159	PRJNA290380	Finland
SRR4305160	PRJNA290380	Finland
SRR4305161	PRJNA290380	Finland
SRR4305162	PRJNA290380	Finland
SRR4305163	PRJNA290380	Estonia
SRR4305164	PRJNA290380	Estonia
SRR4305165	PRJNA290380	Finland
SRR4305166	PRJNA290380	Finland
SRR4305167	PRJNA290380	Russia
SRR4305168	PRJNA290380	Russia
SRR4305169	PRJNA290380	Russia
SRR4305170	PRJNA290380	Russia
SRR4305171	PRJNA290380	Russia
SRR4305172	PRJNA290380	Russia
SRR4305173	PRJNA290380	Russia
SRR4305174	PRJNA290380	Russia
SRR4305175	PRJNA290380	Russia
SRR4305176	PRJNA290380	Russia
SRR4305177	PRJNA290380	Finland
SRR4305178	PRJNA290380	Russia
SRR4305179	PRJNA290380	Russia
SRR4305180	PRJNA290380	Russia
SRR4305181	PRJNA290380	Finland
SRR4305182	PRJNA290380	Finland
SRR4305183	PRJNA290380	Finland
SRR4305184	PRJNA290380	Finland
SRR4305185	PRJNA290380	Finland
SRR4305186	PRJNA290380	Finland
SRR4305187	PRJNA290380	Russia
SRR4305188	PRJNA290380	Finland
SRR4305189	PRJNA290380	Russia
SRR4305190	PRJNA290380	Russia
SRR4305191	PRJNA290380	Russia
SRR4305192	PRJNA290380	Estonia
SRR4305193	PRJNA290380	Estonia
SRR4305194	PRJNA290380	Estonia
SRR4305195	PRJNA290380	Estonia
SRR4305196	PRJNA290380	Estonia
SRR4305197	PRJNA290380	Estonia
SRR4305198	PRJNA290380	Estonia
SRR4305199	PRJNA290380	Estonia
SRR4305200	PRJNA290380	Russia
SRR4305201	PRJNA290380	Russia
SRR4305202	PRJNA290380	Finland
SRR4305203	PRJNA290380	Finland
SRR4305204	PRJNA290380	Finland
SRR4305205	PRJNA290380	Finland
SRR4305206	PRJNA290380	Finland
SRR4305207	PRJNA290380	Finland
SRR4305208	PRJNA290380	Finland
SRR4305209	PRJNA290380	Finland
SRR4305210	PRJNA290380	Estonia
SRR4305211	PRJNA290380	Finland
SRR4305212	PRJNA290380	Finland
SRR4305213	PRJNA290380	Finland
SRR4305214	PRJNA290380	Finland
SRR4305215	PRJNA290380	Finland
SRR4305216	PRJNA290380	Finland
SRR4305217	PRJNA290380	Estonia
SRR4305218	PRJNA290380	Estonia
SRR4305219	PRJNA290380	Finland
SRR4305220	PRJNA290380	Russia
SRR4305221	PRJNA290380	Finland
SRR4305222	PRJNA290380	Russia
SRR4305223	PRJNA290380	Russia
SRR4305224	PRJNA290380	Russia
SRR4305225	PRJNA290380	Russia
SRR4305226	PRJNA290380	Russia
SRR4305227	PRJNA290380	Russia
SRR4305228	PRJNA290380	Russia
SRR4305229	PRJNA290380	Estonia
SRR4305230	PRJNA290380	Finland
SRR4305231	PRJNA290380	Estonia
SRR4305232	PRJNA290380	Finland
SRR4305233	PRJNA290380	Estonia
SRR4305234	PRJNA290380	Estonia
SRR4305235	PRJNA290380	Finland
SRR4305236	PRJNA290380	Finland
SRR4305237	PRJNA290380	Finland
SRR4305238	PRJNA290380	Finland
SRR4305239	PRJNA290380	Finland
SRR4305240	PRJNA290380	Finland
SRR4305241	PRJNA290380	Finland
SRR4305242	PRJNA290380	Estonia
SRR4305243	PRJNA290380	Finland
SRR4305244	PRJNA290380	Russia
SRR4305245	PRJNA290380	Russia
SRR4305246	PRJNA290380	Russia
SRR4305247	PRJNA290380	Russia
SRR4305248	PRJNA290380	Russia
SRR4305249	PRJNA290380	Russia
SRR4305250	PRJNA290380	Russia
SRR4305251	PRJNA290380	Estonia
SRR4305252	PRJNA290380	Russia
SRR4305254	PRJNA290380	Russia
SRR4305255	PRJNA290380	Russia
SRR4305256	PRJNA290380	Russia
SRR4305257	PRJNA290380	Russia
SRR4305258	PRJNA290380	Russia
SRR4305259	PRJNA290380	Russia
SRR4305260	PRJNA290380	Russia
SRR4305261	PRJNA290380	Russia
SRR4305262	PRJNA290380	Russia
SRR4305263	PRJNA290380	Russia
SRR4305264	PRJNA290380	Russia
SRR4305265	PRJNA290380	Russia
SRR4305266	PRJNA290380	Russia
SRR4305267	PRJNA290380	Russia
SRR4305268	PRJNA290380	Russia
SRR4305269	PRJNA290380	Russia
SRR4305270	PRJNA290380	Russia
SRR4305271	PRJNA290380	Russia
SRR4305272	PRJNA290380	Russia
SRR4305273	PRJNA290380	Finland
SRR4305274	PRJNA290380	Finland
SRR4305275	PRJNA290380	Finland
SRR4305276	PRJNA290380	Finland
SRR4305277	PRJNA290380	Finland
SRR4305278	PRJNA290380	Russia
SRR4305279	PRJNA290380	Finland
SRR4305280	PRJNA290380	Finland
SRR4305281	PRJNA290380	Finland
SRR4305282	PRJNA290380	Russia
SRR4305283	PRJNA290380	Russia
SRR4305284	PRJNA290380	Russia
SRR4305285	PRJNA290380	Russia
SRR4305286	PRJNA290380	Russia
SRR4305287	PRJNA290380	Russia
SRR4305288	PRJNA290380	Russia
SRR4305289	PRJNA290380	Estonia
SRR4305290	PRJNA290380	Russia
SRR4305291	PRJNA290380	Russia
SRR4305292	PRJNA290380	Russia
SRR4305293	PRJNA290380	Russia
SRR4305294	PRJNA290380	Russia
SRR4305295	PRJNA290380	Russia
SRR4305296	PRJNA290380	Russia
SRR4305297	PRJNA290380	Russia
SRR4305298	PRJNA290380	Russia
SRR4305299	PRJNA290380	Russia
SRR4305300	PRJNA290380	Estonia
SRR4305301	PRJNA290380	Russia
SRR4305302	PRJNA290380	Russia
SRR4305303	PRJNA290380	Russia
SRR4305304	PRJNA290380	Russia
SRR4305305	PRJNA290380	Finland
SRR4305306	PRJNA290380	Finland
SRR4305307	PRJNA290380	Finland
SRR4305308	PRJNA290380	Finland
SRR4305309	PRJNA290380	Finland
SRR4305310	PRJNA290380	Russia
SRR4305311	PRJNA290380	Estonia
SRR4305312	PRJNA290380	Russia
SRR4305313	PRJNA290380	Russia
SRR4305314	PRJNA290380	Russia
SRR4305315	PRJNA290380	Russia
SRR4305316	PRJNA290380	Finland
SRR4305317	PRJNA290380	Finland
SRR4305318	PRJNA290380	Finland
SRR4305319	PRJNA290380	Finland
SRR4305321	PRJNA290380	Finland
SRR4305322	PRJNA290380	Estonia
SRR4305323	PRJNA290380	Russia
SRR4305324	PRJNA290380	Estonia
SRR4305325	PRJNA290380	Finland
SRR4305326	PRJNA290380	Finland
[truncated: 5,867 more rows]
