# Supplementary material for: The Aggregated Gut Viral Catalogue (AVrC): A unified resource for exploring the viral diversity of the human gut
Source: PLoS Comput Biol. 2025 May 2;21(5):e1012268. doi: 10.1371/journal.pcbi.1012268 (PMC12068713; doi:10.1371/journal.pcbi.1012268)
Supplement: S2 File — (XLSX) [file pcbi.1012268.s002.xlsx]

## Sheet: Sheet1
vOTU_ID	Representative sequence	Detected in n catalogues	Predicted host family (iPHOP)	Closest match with prophage in bacterial genomes (BLAST)
GutCatv1_vOTU643751	GutCatV1_CHVDgut_17352	6	Bacteroidaceae	Bacteroides thetaiotaomicron
GutCatv1_vOTU31884	GutCatV1_CHVDgut_19406	6	Oscillospiraceae	Oscillospiraceae bacterium
GutCatv1_vOTU639851	GutCatV1_CHVDgut_2273	6	Bacteroidaceae	Phocaeicola vulgatus
GutCatv1_vOTU639796	GutCatV1_CHVDgut_4383	6	Bacteroidaceae	Parabacteroides distasonis
GutCatv1_vOTU242441	GutCatV1_CHVDgut_5416	6	NA	NA
GutCatv1_vOTU837216	GutCatV1_CHVDgut_9489	8	Bacteroidaceae	Bacteroides uniformis
GutCatv1_vOTU160554	GutCatV1_CHVDgut_9706	7	Rikenellaceae	Alistipes ihumii
GutCatv1_vOTU9103	GutCatV1_GPD_100772	6	Bifidobacteriaceae	Bifidobacterium longum
GutCatv1_vOTU1398	GutCatV1_GPD_106481	6	Bacteroidaceae	Bacteroides ovatus
GutCatv1_vOTU827503	GutCatV1_GPD_108415	6	Bacteroidaceae	Bacteroides thetaiotaomicron
GutCatv1_vOTU831036	GutCatV1_GPD_113055	6	Oscillospiraceae	Clostridiales
GutCatv1_vOTU361010	GutCatV1_GPD_116203	7	Tannerellaceae/ Bacteroidaceae	Bacteroides thetaiotaomicron
GutCatv1_vOTU480716	GutCatV1_GPD_119689	6	NA	NA
GutCatv1_vOTU436942	GutCatV1_GPD_119732	6	Oscillospiraceae	NA
GutCatv1_vOTU163817	GutCatV1_GPD_122064	6	Ruminococcaceae; Oscillospiraceae	Faecalibacterium
GutCatv1_vOTU73955	GutCatV1_GPD_134991	6	Coriobacteriaceae	NA
GutCatv1_vOTU576647	GutCatV1_GPD_15820	6	Lachnospiraceae	Clostridum
GutCatv1_vOTU33350	GutCatV1_GPD_18577	6	Lachnospiraceae
GutCatv1_vOTU127380	GutCatV1_GPD_22771	7	Bacteroidaceae	Phocaeicola vulgatus/ Phocaeicola dorei
GutCatv1_vOTU505287	GutCatV1_GPD_29388	6	Bacteroidaceae	Phocaeicola vulgatus
GutCatv1_vOTU341087	GutCatV1_GPD_30364	6	Bifidobacteriaceae	Bifidobacterium breve
GutCatv1_vOTU246083	GutCatV1_GPD_31232	7	Bacteroidaceae	Bacteroides thetaiotaomicron
GutCatv1_vOTU263839	GutCatV1_GPD_53870	6	Lachnospiraceae	NA
GutCatv1_vOTU468611	GutCatV1_GPD_60777	6	Acutalibacteraceae	NA
GutCatv1_vOTU159495	GutCatV1_GPD_63874	6	Bacteroidaceae	Bacteroides uniformis/ Phocaeicola vulgatus
GutCatv1_vOTU177142	GutCatV1_GPD_76377	6	Bacteroidaceae	Bacteroides spp.
GutCatv1_vOTU849803	GutCatV1_GPD_83774	6	Bifidobacteriaceae	Bifidobacterium longum
GutCatv1_vOTU802093	GutCatV1_GPD_84709	6	NA	NA
GutCatv1_vOTU245702	GutCatV1_GVDv1_10464	6	Bacteroidaceae	Bacteroides thetaiotaomicron/ Paraprevotella clara
GutCatv1_vOTU332572	GutCatV1_GVDv1_15362	6	Lachnospiraceae	Blautia spp.
GutCatv1_vOTU542460	GutCatV1_GVDv1_15876	6	Bacteroidaceae	Bacteroides spp.
GutCatv1_vOTU218834	GutCatV1_GVDv1_9902	6	Ruminococcaceae	Oscillospiraceae bacterium
GutCatv1_vOTU496764	GutCatV1_IMGvrGut23_26876	7	Bacteroidaceae	Bacteroides uniformis
GutCatv1_vOTU411612	GutCatV1_IMGvrGut23_27659	6	Lachnospiraceae	Agathobacter recitals/ Enterocloster bolteae
GutCatv1_vOTU537318	GutCatV1_IMGvrGut23_51521	6	Ruminococcaceae/ Oscillospiraceae	Flavonifractor plautii
GutCatv1_vOTU811755	P224_bin.1.orig_PS534	6	Oscillospiraceae	NA
GutCatv1_vOTU640833	GutCatV1_IMGvrGut23_54986	6	Bacteroidaceae	Bacteroides
GutCatv1_vOTU147473	GutCatV1_MVG_53761	6	Tannerellaceae	Parabacteroides merdae
